# Supplementary material for: 5-(4-Chloro­benz­yl)-1H-tetra­zole
Source: Acta Crystallogr Sect E Struct Rep Online. 2011 Jul 23;67(Pt 8):o2088. doi: 10.1107/S1600536811028388 (PMC3213529; doi:10.1107/S1600536811028388)
Supplement: Supplementary file 1 [file e-67-o2088-sup1.cif]

##############################################################################
#                                                                            #
# This CIF contains the data in a paper accepted for publication in          #
# Acta Crystallographica Section E. It conforms to the requirements of       #
# Notes for Authors for Acta Crystallographica Section E, and has been       #
# peer reviewed under the auspices of the IUCr Commission on Journals.       #
#                                                                            #
# Full details of the Crystallographic Information File format               #
# are given in the paper "The Crystallographic Information File (CIF):       #
# a New Standard Archive File for Crystallography" by S. R. Hall, F. H.      #
# Allen and I. D. Brown [Acta Cryst. (1991), A47, 655-685].                  #
#                                                                            #
# The current version of the core CIF dictionary is obtainable from          #
# ftp://ftp.iucr.org/pub/cif_core.dic.                                       #
#                                                                            #
# Software is freely available for graphical display of the structure(s)     #
# in this CIF. For information consult the CIF software page                 #
# http://www.iucr.org/resources/cif/software.                                #
#                                                                            #
# This file may be used for bona fide research purposes within the           #
# scientific community so long as proper attribution is given to the journal # 
# article from which it was obtained.                                        #
#                                                                            #
##############################################################################
data_I
_audit_creation_method     SHELXL-97
_chemical_name_systematic
;
5-(4-Chlorobenzyl)-1<i>H</i>-tetrazole
;
_chemical_name_common     ?
_chemical_formula_moiety     'C8 H7 Cl N4'
_chemical_formula_sum     'C8 H7 Cl N4'
_chemical_formula_iupac     'C8 H7 Cl N4'
_chemical_formula_weight     194.63
_chemical_melting_point     ?
_symmetry_cell_setting     monoclinic
_symmetry_space_group_name_H-M     'P 21/c'
_symmetry_space_group_name_Hall     '-P 2ybc'
loop_
    _symmetry_equiv_pos_as_xyz
    'x, y, z'
    '-x, y+1/2, -z+1/2'
    '-x, -y, -z'
    'x, -y-1/2, z-1/2'
_cell_length_a     14.654(3)
_cell_length_b     4.9321(10)
_cell_length_c     12.688(3)
_cell_angle_alpha     90.00
_cell_angle_beta     105.63(3)
_cell_angle_gamma     90.00
_cell_volume     883.1(3)
_cell_formula_units_Z     4
_cell_measurement_reflns_used     6142
_cell_measurement_theta_min     3.25
_cell_measurement_theta_max     25.09
_cell_measurement_temperature     293(2)
_exptl_crystal_description     block
_exptl_crystal_colour     colorless
_exptl_crystal_size_max     0.40
_exptl_crystal_size_mid     0.38
_exptl_crystal_size_min     0.15
_exptl_crystal_density_diffrn     1.464
_exptl_crystal_density_meas     ?
_exptl_crystal_density_method     'not measured'
_exptl_crystal_F_000     400
_exptl_absorpt_coefficient_mu     0.386
_exptl_absorpt_correction_type     multi-scan
_exptl_absorpt_process_details     '(ABSCOR; Higashi, 1995)'
_exptl_absorpt_correction_T_min     0.8596
_exptl_absorpt_correction_T_max     0.9443
_exptl_special_details     ?
_diffrn_ambient_temperature     293(2)
_diffrn_radiation_type     MoK\a
_diffrn_radiation_wavelength     0.71073
_diffrn_radiation_source     'fine-focus sealed tube'
_diffrn_radiation_monochromator     graphite
_diffrn_measurement_device_type     'Rigaku R-AXIS RAPID'
_diffrn_measurement_method     \w
_diffrn_detector_area_resol_mean     ?
_diffrn_reflns_number     8039
_diffrn_reflns_av_R_equivalents     0.0245
_diffrn_reflns_av_sigmaI/netI     0.0219
_diffrn_reflns_theta_min     3.26
_diffrn_reflns_theta_max     27.48
_diffrn_reflns_theta_full     27.48
_diffrn_measured_fraction_theta_max     0.994
_diffrn_measured_fraction_theta_full     0.994
_diffrn_reflns_limit_h_min     -18
_diffrn_reflns_limit_h_max     19
_diffrn_reflns_limit_k_min     -6
_diffrn_reflns_limit_k_max     6
_diffrn_reflns_limit_l_min     -16
_diffrn_reflns_limit_l_max     16
_diffrn_standards_number     0
_diffrn_standards_interval_count     0
_diffrn_standards_interval_time     0
_diffrn_standards_decay_%     0
_refine_special_details
;
 Refinement of F^2^ against ALL reflections.  The weighted R-factor wR and
 goodness of fit S are based on F^2^, conventional R-factors R are based
 on F, with F set to zero for negative F^2^. The threshold expression of
 F^2^ > 2sigma(F^2^) is used only for calculating R-factors(gt) etc. and is
 not relevant to the choice of reflections for refinement.  R-factors based
 on F^2^ are statistically about twice as large as those based on F, and R-
 factors based on ALL data will be even larger.
;
_reflns_number_total     2015
_reflns_number_gt     1546
_reflns_threshold_expression     I>2\s(I)
_refine_ls_structure_factor_coef     Fsqd
_refine_ls_matrix_type     full
_refine_ls_R_factor_all     0.0463
_refine_ls_R_factor_gt     0.0331
_refine_ls_wR_factor_gt     0.0892
_refine_ls_wR_factor_ref     0.0942
_refine_ls_goodness_of_fit_ref     1.078
_refine_ls_restrained_S_all     1.078
_refine_ls_number_reflns     2015
_refine_ls_number_parameters     122
_refine_ls_number_restraints     1
_refine_ls_hydrogen_treatment     mixed
_refine_ls_weighting_scheme     calc
_refine_ls_weighting_details
         'calc w=1/[\s^2^(Fo^2^)+(0.0482P)^2^+0.0994P] where P=(Fo^2^+2Fc^2^)/3'
_atom_sites_solution_hydrogens     geom
_atom_sites_solution_primary     direct
_atom_sites_solution_secondary     difmap
_refine_ls_shift/su_max     0.001
_refine_ls_shift/su_mean     0.000
_refine_diff_density_max     0.181
_refine_diff_density_min     -0.329
_refine_ls_extinction_method     none
_refine_ls_extinction_coef     ?
loop_
    _atom_type_symbol
    _atom_type_description
    _atom_type_scat_dispersion_real
    _atom_type_scat_dispersion_imag
    _atom_type_scat_source
    'C' 'C' 0.0033 0.0016
                         'International Tables Vol C Tables 4.2.6.8 and 6.1.1.4'
    'H' 'H' 0.0000 0.0000
                         'International Tables Vol C Tables 4.2.6.8 and 6.1.1.4'
    'N' 'N' 0.0061 0.0033
                         'International Tables Vol C Tables 4.2.6.8 and 6.1.1.4'
    'Cl' 'Cl' 0.1484 0.1585
                         'International Tables Vol C Tables 4.2.6.8 and 6.1.1.4'
_computing_data_collection     'RAPID-AUTO (Rigaku, 1998)'
_computing_cell_refinement     'RAPID-AUTO (Rigaku, 1998)'
_computing_data_reduction     'CrystalStructure (Rigaku/MSC, 2002)'
_computing_structure_solution     'SHELXS97 (Sheldrick, 2008)'
_computing_structure_refinement     'SHELXL97 (Sheldrick, 2008)'
_computing_molecular_graphics     'SHELXTL (Sheldrick, 2008)'
_computing_publication_material     'SHELXL97 (Sheldrick, 2008)'
loop_
    _atom_site_type_symbol
    _atom_site_label
    _atom_site_fract_x
    _atom_site_fract_y
    _atom_site_fract_z
    _atom_site_U_iso_or_equiv
    _atom_site_adp_type
    _atom_site_calc_flag
    _atom_site_refinement_flags
    _atom_site_occupancy
    _atom_site_symmetry_multiplicity
    _atom_site_disorder_assembly
    _atom_site_disorder_group
    C C1 0.37038(9) 0.2990(3) 1.07319(14) 0.0463(4) Uani d . 1 1 . .
    C C2 0.29853(11) 0.4022(3) 1.11205(14) 0.0503(4) Uani d . 1 1 . .
    H H2 0.2911 0.3450 1.1791 0.060 Uiso calc R 1 1 . .
    C C3 0.23731(10) 0.5923(3) 1.05032(13) 0.0465(4) Uani d . 1 1 . .
    H H3 0.1891 0.6638 1.0768 0.056 Uiso calc R 1 1 . .
    C C4 0.24675(9) 0.6773(3) 0.95005(12) 0.0380(3) Uani d . 1 1 . .
    C C5 0.31899(11) 0.5667(3) 0.91227(15) 0.0467(4) Uani d . 1 1 . .
    H H5 0.3259 0.6203 0.8446 0.056 Uiso calc R 1 1 . .
    C C6 0.38090(11) 0.3781(3) 0.97347(15) 0.0518(4) Uani d . 1 1 . .
    H H6 0.4292 0.3057 0.9473 0.062 Uiso calc R 1 1 . .
    C C7 0.18309(10) 0.8938(3) 0.88444(14) 0.0451(4) Uani d . 1 1 . .
    H H7A 0.2059 1.0694 0.9149 0.054 Uiso calc R 1 1 . .
    H H7B 0.1887 0.8888 0.8100 0.054 Uiso calc R 1 1 . .
    C C8 0.08089(9) 0.8704(2) 0.88086(11) 0.0311(3) Uani d . 1 1 . .
    Cl Cl1 0.44739(3) 0.06175(9) 1.15206(5) 0.0707(2) Uani d . 1 1 . .
    N N1 0.03034(8) 0.6471(2) 0.87394(9) 0.0347(3) Uani d . 1 1 . .
    N N2 -0.06056(8) 0.7269(2) 0.86416(10) 0.0393(3) Uani d . 1 1 . .
    N N3 -0.06566(8) 0.9885(2) 0.86545(10) 0.0404(3) Uani d . 1 1 . .
    N N4 0.02296(8) 1.0797(2) 0.87674(9) 0.0346(3) Uani d D 1 1 . .
    H H1 0.0343(11) 1.2592(6) 0.8810(12) 0.048(4) Uiso d D 1 1 . .
loop_
    _atom_site_aniso_label
    _atom_site_aniso_U_11
    _atom_site_aniso_U_22
    _atom_site_aniso_U_33
    _atom_site_aniso_U_12
    _atom_site_aniso_U_13
    _atom_site_aniso_U_23
    C1 0.0327(7) 0.0365(7) 0.0624(10) 0.0041(6) 0.0001(6) -0.0060(7)
    C2 0.0506(9) 0.0497(9) 0.0504(10) 0.0101(7) 0.0130(7) 0.0055(7)
    C3 0.0416(8) 0.0477(9) 0.0531(10) 0.0127(7) 0.0176(7) 0.0025(7)
    C4 0.0330(6) 0.0302(7) 0.0494(9) -0.0047(6) 0.0090(6) -0.0018(6)
    C5 0.0424(8) 0.0469(9) 0.0548(10) -0.0032(7) 0.0198(7) -0.0019(7)
    C6 0.0354(7) 0.0486(9) 0.0741(12) 0.0022(7) 0.0194(8) -0.0124(8)
    C7 0.0401(7) 0.0327(7) 0.0615(10) -0.0044(6) 0.0119(7) 0.0091(7)
    C8 0.0390(6) 0.0224(6) 0.0306(7) 0.0005(5) 0.0068(5) 0.0001(5)
    Cl1 0.0512(3) 0.0538(3) 0.0907(4) 0.0194(2) -0.0094(2) -0.0025(2)
    N1 0.0390(6) 0.0229(5) 0.0424(7) -0.0012(5) 0.0115(5) -0.0019(4)
    N2 0.0390(6) 0.0329(6) 0.0473(7) -0.0002(5) 0.0140(5) -0.0006(5)
    N3 0.0429(6) 0.0337(6) 0.0465(7) 0.0059(5) 0.0153(5) 0.0025(5)
    N4 0.0461(6) 0.0209(5) 0.0366(7) 0.0024(5) 0.0107(5) 0.0003(4)
_geom_special_details
;
 All esds (except the esd in the dihedral angle between two l.s. planes)
 are estimated using the full covariance matrix.  The cell esds are taken
 into account individually in the estimation of esds in distances, angles
 and torsion angles; correlations between esds in cell parameters are only
 used when they are defined by crystal symmetry.  An approximate (isotropic)
 treatment of cell esds is used for estimating esds involving l.s. planes.
;
loop_
    _geom_bond_atom_site_label_1
    _geom_bond_atom_site_label_2
    _geom_bond_site_symmetry_2
    _geom_bond_distance
    _geom_bond_publ_flag
    C1 C6 . 1.372(2) ?
    C1 C2 . 1.375(2) ?
    C1 Cl1 . 1.7423(16) ?
    C2 C3 . 1.385(2) ?
    C2 H2 . 0.9300 ?
    C3 C4 . 1.381(2) ?
    C3 H3 . 0.9300 ?
    C4 C5 . 1.386(2) ?
    C4 C7 . 1.5117(19) ?
    C5 C6 . 1.383(2) ?
    C5 H5 . 0.9300 ?
    C6 H6 . 0.9300 ?
    C7 C8 . 1.4906(19) ?
    C7 H7A . 0.9700 ?
    C7 H7B . 0.9700 ?
    C8 N1 . 1.3169(17) ?
    C8 N4 . 1.3284(17) ?
    N1 N2 . 1.3622(16) ?
    N2 N3 . 1.2927(17) ?
    N3 N4 . 1.3449(17) ?
    N4 H1 . 0.8998(11) ?
loop_
    _geom_angle_atom_site_label_1
    _geom_angle_atom_site_label_2
    _geom_angle_atom_site_label_3
    _geom_angle_site_symmetry_1
    _geom_angle_site_symmetry_3
    _geom_angle
    _geom_angle_publ_flag
    C6 C1 C2 . . 120.83(14) ?
    C6 C1 Cl1 . . 120.30(12) ?
    C2 C1 Cl1 . . 118.87(14) ?
    C1 C2 C3 . . 119.32(16) ?
    C1 C2 H2 . . 120.3 ?
    C3 C2 H2 . . 120.3 ?
    C4 C3 C2 . . 121.06(13) ?
    C4 C3 H3 . . 119.5 ?
    C2 C3 H3 . . 119.5 ?
    C3 C4 C5 . . 118.32(14) ?
    C3 C4 C7 . . 121.43(13) ?
    C5 C4 C7 . . 120.20(14) ?
    C6 C5 C4 . . 121.15(16) ?
    C6 C5 H5 . . 119.4 ?
    C4 C5 H5 . . 119.4 ?
    C1 C6 C5 . . 119.31(14) ?
    C1 C6 H6 . . 120.3 ?
    C5 C6 H6 . . 120.3 ?
    C8 C7 C4 . . 115.34(12) ?
    C8 C7 H7A . . 108.4 ?
    C4 C7 H7A . . 108.4 ?
    C8 C7 H7B . . 108.4 ?
    C4 C7 H7B . . 108.4 ?
    H7A C7 H7B . . 107.5 ?
    N1 C8 N4 . . 107.77(11) ?
    N1 C8 C7 . . 127.54(12) ?
    N4 C8 C7 . . 124.55(12) ?
    C8 N1 N2 . . 106.44(10) ?
    N3 N2 N1 . . 110.23(11) ?
    N2 N3 N4 . . 106.11(11) ?
    C8 N4 N3 . . 109.45(11) ?
    C8 N4 H1 . . 131.0(11) ?
    N3 N4 H1 . . 119.5(10) ?
loop_
    _geom_hbond_atom_site_label_D
    _geom_hbond_atom_site_label_H
    _geom_hbond_atom_site_label_A
    _geom_hbond_site_symmetry_A
    _geom_hbond_distance_DH
    _geom_hbond_distance_HA
    _geom_hbond_distance_DA
    _geom_hbond_angle_DHA
    N4 H1 N1 1_565 0.8998(11) 1.915(4) 2.8013(15) 167.8(15)
data_global
_journal_date_recd_electronic     2011-07-12
_journal_date_accepted     2011-07-15
_journal_name_full     'Acta Crystallographica, Section E'
_journal_year     2011
_journal_volume     67
_journal_issue      8
_journal_page_first     o2088
_journal_page_last     o2088
_journal_paper_category     QO
_journal_coeditor_code     NG5199
_publ_contact_author_name     'Prof. Dong-Sheng Ma'
_publ_contact_author_address
;
College of Chemistry and Materials Science
Heilongjiang University
Harbin 150080
People's Republic of China
;
_publ_contact_author_email     hgf1000@163.com
_publ_contact_author_fax     '(86)451 8660 9151'
_publ_contact_author_phone     '(86)451 8660 9001'
_publ_section_title
;
5-(4-Chlorobenzyl)-1<i>H</i>-tetrazole
;
loop_
    _publ_author_name
    _publ_author_footnote
    _publ_author_address
    'Liu, Pei-Jiang' .
;
College of Chemistry and Materials Science
Heilongjiang University
Harbin 150080
People's Republic of China
;
    'Ma, Dong-Sheng' .
;
College of Chemistry and Materials Science
Heilongjiang University
Harbin 150080
People's Republic of China
;
    'Zhang, Shuai' .
;
College of Chemistry and Materials Science
Heilongjiang University
Harbin 150080
People's Republic of China
;
    'Hou, Guang-Feng' .
;
College of Chemistry and Materials Science
Heilongjiang University
Harbin 150080
People's Republic of China
;
_iucr_refine_instructions_details
;
TITL 1 in P2(1)/c
CELL 0.71073  14.6543   4.9321  12.6879  90.000 105.635  90.000
ZERR   4.00   0.0029   0.0010   0.0025   0.000   0.030   0.000
LATT 1
SYMM -X, 0.5+Y, 0.5-Z
SFAC C  H  N  Cl
UNIT 32 28 16 4
omit -12   3   3
L.S. 8
ACTA
BOND $h
FMAP 2
PLAN 20
dfix 0.90 0.001 n4 h1
mpla c1 c2 c3 c4 c5 c6
mpla n1 n2 n3 n4 c8
htab n4 n1_$1
eqiv $1 x, y+1, z
htab
size 0.150 0.384 0.404
WGHT    0.048200    0.099400
FVAR       0.22591
C1    1    0.370384    0.298999    1.073190    11.00000    0.03270    0.03646 =
         0.06237   -0.00597    0.00007    0.00408
C2    1    0.298531    0.402251    1.112053    11.00000    0.05058    0.04969 =
         0.05040    0.00552    0.01301    0.01014
AFIX  43
H2    2    0.291125    0.345066    1.179107    11.00000   -1.20000
AFIX   0
C3    1    0.237311    0.592255    1.050318    11.00000    0.04160    0.04768 =
         0.05309    0.00247    0.01759    0.01266
AFIX  43
H3    2    0.189071    0.663756    1.076790    11.00000   -1.20000
AFIX   0
C4    1    0.246744    0.677293    0.950049    11.00000    0.03299    0.03024 =
         0.04943   -0.00185    0.00899   -0.00466
C5    1    0.318989    0.566738    0.912273    11.00000    0.04239    0.04694 =
         0.05483   -0.00188    0.01981   -0.00324
AFIX  43
H5    2    0.325936    0.620358    0.844590    11.00000   -1.20000
AFIX   0
C6    1    0.380904    0.378123    0.973473    11.00000    0.03542    0.04861 =
         0.07413   -0.01242    0.01941    0.00219
AFIX  43
H6    2    0.429175    0.305657    0.947309    11.00000   -1.20000
AFIX   0
C7    1    0.183088    0.893840    0.884444    11.00000    0.04014    0.03272 =
         0.06148    0.00906    0.01191   -0.00439
AFIX  23
H7A   2    0.205859    1.069400    0.914898    11.00000   -1.20000
H7B   2    0.188695    0.888801    0.810018    11.00000   -1.20000
AFIX   0
C8    1    0.080884    0.870394    0.880860    11.00000    0.03898    0.02239 =
         0.03061    0.00006    0.00681    0.00050
CL1   4    0.447394    0.061735    1.152060    11.00000    0.05121    0.05380 =
         0.09068   -0.00252   -0.00942    0.01940
N1    3    0.030341    0.647109    0.873938    11.00000    0.03906    0.02292 =
         0.04243   -0.00193    0.01149   -0.00121
N2    3   -0.060556    0.726926    0.864165    11.00000    0.03904    0.03285 =
         0.04733   -0.00057    0.01402   -0.00021
N3    3   -0.065661    0.988543    0.865446    11.00000    0.04289    0.03372 =
         0.04653    0.00247    0.01525    0.00590
N4    3    0.022966    1.079756    0.876737    11.00000    0.04596    0.02106 =
         0.03647    0.00033    0.01069    0.00243
H1    2    0.034443    1.263317    0.881049    11.00000    0.04971
HKLF 4
REM  1 in P2(1)/c
REM R1 =  0.0332 for   1546 Fo > 4sig(Fo)  and  0.0463 for all   2015 data
REM    122 parameters refined using      1 restraints
END
WGHT      0.0470      0.1066
REM Highest difference peak  0.181,  deepest hole -0.330,  1-sigma level  0.037
Q1    1   0.1207  0.8737  0.8805  11.00000  0.05    0.18
Q2    1   0.3859  0.3790  1.0371  11.00000  0.05    0.16
Q3    1  -0.1063  0.6477  0.8456  11.00000  0.05    0.16
Q4    1   0.0582  0.9862  0.8632  11.00000  0.05    0.16
Q5    1   0.0568  0.7587  0.8678  11.00000  0.05    0.15
Q6    1   0.0528  0.5014  0.9032  11.00000  0.05    0.15
Q7    1  -0.0115  0.6621  0.8545  11.00000  0.05    0.15
Q8    1   0.2605  0.6717  1.0103  11.00000  0.05    0.14
Q9    1   0.2793  0.5398  1.0931  11.00000  0.05    0.14
Q10   1   0.0378  0.5086  0.8458  11.00000  0.05    0.14
Q11   1   0.4992  0.1663  1.1550  11.00000  0.05    0.14
Q12   1   0.2164  0.7746  0.9172  11.00000  0.05    0.13
Q13   1   0.3540  0.4902  0.9486  11.00000  0.05    0.13
Q14   1   0.3218  0.3085  1.0735  11.00000  0.05    0.13
Q15   1  -0.1050  1.0851  0.8659  11.00000  0.05    0.13
Q16   1   0.2010  1.0890  0.8643  11.00000  0.05    0.12
Q17   1   0.3576  0.2616  1.0186  11.00000  0.05    0.12
Q18   1   0.4441  0.0523  1.0752  11.00000  0.05    0.12
Q19   1   0.2849  0.6365  0.9320  11.00000  0.05    0.12
Q20   1  -0.1140  1.0710  0.8274  11.00000  0.05    0.12
;
