# Supplementary material for: 5-(4-Chloro­benz­yl)-1H-tetra­zole
Source: Acta Crystallogr Sect E Struct Rep Online. 2011 Jul 23;67(Pt 8):o2088. doi: 10.1107/S1600536811028388 (PMC3213529; doi:10.1107/S1600536811028388)
Supplement: Supplementary file 2 [file e-67-o2088-Isup2.hkl]

# 
# h,k,l, Fc-squared, Fo-squared, sigma(Fo-squared) and status flag 
# 
data_I
_shelx_title ' 1 in P2(1)/c' 
_shelx_refln_list_code          4 
_shelx_F_calc_maximum      149.91 
_exptl_crystal_F_000       400.00 
_reflns_d_resolution_high  0.7701 
 
loop_ 
 _symmetry_equiv_pos_as_xyz 
 'x, y, z' 
 '-x, y+1/2, -z+1/2' 
 '-x, -y, -z' 
 'x, -y-1/2, z-1/2' 
 
_cell_length_a    14.6543 
_cell_length_b     4.9321 
_cell_length_c    12.6879 
_cell_angle_alpha  90.000 
_cell_angle_beta  105.635 
_cell_angle_gamma  90.000 
 
_shelx_F_squared_multiplier     1.000 
 
loop_ 
 _refln_index_h 
 _refln_index_k 
 _refln_index_l 
 _refln_F_squared_calc 
 _refln_F_squared_meas 
 _refln_F_squared_sigma 
 _refln_observed_status 
   3   0   0     4011.96     3909.07     30.65 o 
   4   0   0     1628.94     1550.47     10.99 o 
   5   0   0      425.92      377.15      3.45 o 
   6   0   0      936.90      949.20      8.29 o 
   7   0   0      174.69      213.16      4.65 o 
   8   0   0     1749.44     1765.78     27.93 o 
   9   0   0        9.18        4.96      1.08 o 
  10   0   0      812.25      818.92      7.61 o 
  11   0   0      186.98      171.80      4.02 o 
  12   0   0      144.68      148.04      3.41 o 
  13   0   0      326.39      326.31      4.73 o 
  14   0   0       67.26       69.30      4.97 o 
  15   0   0       85.29       81.58      2.58 o 
  16   0   0      263.44      264.58      4.43 o 
  17   0   0       29.83       32.34      3.00 o 
  18   0   0        1.38        0.83      1.38 o 
   1   1   0       41.37       40.02      0.66 o 
   2   1   0     2849.87     2805.51     22.83 o 
   3   1   0     4024.70     3965.18     66.68 o 
   4   1   0       22.18       18.82      0.86 o 
   5   1   0        1.52        0.42      0.37 o 
   6   1   0        9.08        8.78      0.52 o 
   7   1   0       74.77       73.23      1.43 o 
   8   1   0        5.73        6.06      0.53 o 
   9   1   0       18.67       19.01      0.80 o 
  10   1   0      211.97      221.70      2.58 o 
  11   1   0       60.09       65.74      1.57 o 
  12   1   0        1.80        0.93      1.04 o 
  13   1   0      480.54      454.39      4.19 o 
  14   1   0       16.32       16.65      1.26 o 
  15   1   0        9.61        7.47      0.98 o 
  16   1   0        4.65        3.95      1.00 o 
  17   1   0        8.46        7.86      2.58 o 
  18   1   0        1.19        2.36      1.80 o 
   0   2   0     1042.27     1035.49     10.09 o 
   1   2   0      389.49      322.34      1.92 o 
   2   2   0      255.09      265.45      1.98 o 
   3   2   0      145.01      136.71      2.69 o 
   4   2   0       90.87       91.00      1.86 o 
   5   2   0        9.89       10.60      0.52 o 
   6   2   0        0.09        0.74      0.42 o 
   7   2   0      400.31      401.33      2.82 o 
   8   2   0      702.57      701.29      5.06 o 
   9   2   0      427.19      417.62      3.18 o 
  10   2   0        8.33       10.43      0.94 o 
  11   2   0       17.10       19.69      1.45 o 
  12   2   0        0.74        0.96      0.86 o 
  13   2   0       15.33       14.89      1.32 o 
  14   2   0        0.27       -0.43      0.62 o 
  15   2   0        1.35        0.44      1.58 o 
  16   2   0        4.40        3.61      1.82 o 
  17   2   0       18.08       14.72      3.37 o 
   1   3   0       75.82       80.31      1.22 o 
   2   3   0      679.57      687.01      4.78 o 
   3   3   0      209.12      206.17      2.39 o 
   4   3   0      488.88      483.94      4.02 o 
   5   3   0      317.26      315.28      2.79 o 
   6   3   0      645.59      607.42      4.69 o 
   7   3   0       84.84       90.38      1.60 o 
   8   3   0        3.96        2.55      0.53 o 
   9   3   0       91.03       87.91      2.81 o 
  10   3   0       22.11       21.15      2.43 o 
  11   3   0       59.28       53.09      3.24 o 
  12   3   0       86.61       86.51      4.96 o 
  13   3   0       52.27       62.95      7.24 o 
  14   3   0       95.74       96.95      3.64 o 
  15   3   0        3.73        5.22      2.14 o 
  16   3   0       48.78       52.05     18.56 o 
   0   4   0      355.73      358.23      6.17 o 
   1   4   0        5.60        4.21      0.74 o 
   2   4   0       40.39       42.70      3.14 o 
   3   4   0        1.46        1.82      1.07 o 
   4   4   0       71.02       62.21      2.46 o 
   5   4   0       16.70       17.46      1.56 o 
   6   4   0       53.90       53.34      1.90 o 
   7   4   0        7.11        9.21      1.32 o 
   8   4   0       47.36       56.45      3.31 o 
   9   4   0        0.09        0.78      0.70 o 
  10   4   0       36.47      153.93     15.23 o 
  11   4   0       29.84       33.86      4.60 o 
  12   4   0        4.18        1.44      1.88 o 
  13   4   0       10.26       11.48      2.57 o 
  14   4   0      101.70      112.60      4.49 o 
   1   5   0       57.65       62.54      3.52 o 
   2   5   0       34.60       32.85      3.63 o 
   3   5   0      248.24      250.68      5.13 o 
   4   5   0        0.79        2.33      1.50 o 
   5   5   0      455.77      441.08      5.27 o 
   6   5   0        0.84        0.92      0.97 o 
   7   5   0       76.18       74.00      2.07 o 
   8   5   0        0.81        1.45      1.71 o 
   9   5   0        7.81        9.56      2.47 o 
  10   5   0        3.18        6.01      2.58 o 
  11   5   0       28.02       34.90      4.32 o 
   0   6   0       41.90       42.43      6.66 o 
   1   6   0       11.90       13.13      2.01 o 
   2   6   0        3.65        2.91      1.51 o 
   3   6   0        2.64        3.57      1.67 o 
   4   6   0        6.87        5.91      1.70 o 
   5   6   0        0.06       -0.94      1.42 o 
   6   6   0       26.95       26.07      5.88 o 
 -18   1   1        1.14        1.76      1.94 o 
 -17   1   1       20.78       26.86      2.97 o 
 -16   1   1       25.91       30.21      1.53 o 
 -15   1   1       12.41       10.92      0.98 o 
 -14   1   1      108.72      115.53      1.92 o 
 -13   1   1      222.91      233.12      2.66 o 
 -12   1   1        5.00        5.54      0.86 o 
 -11   1   1       33.56       32.14      1.90 o 
 -10   1   1        7.19        6.89      0.70 o 
  -9   1   1      132.15      136.46      1.46 o 
  -8   1   1     1647.77     1681.73      9.64 o 
  -7   1   1      461.22      432.77      2.65 o 
  -6   1   1      934.67      878.89      5.67 o 
  -5   1   1     1548.61     1498.84     36.23 o 
  -4   1   1      255.39      232.80      2.37 o 
  -3   1   1        2.89        0.78      0.71 o 
  -2   1   1     1356.38     1331.38      8.42 o 
  -1   1   1      581.44      528.00      4.26 o 
   0   1   1        0.10        0.79      0.55 o 
   1   1   1      622.33      566.93      3.71 o 
   2   1   1    10419.40    10322.69     87.91 o 
   3   1   1     7619.59     7690.17     62.56 o 
   4   1   1      370.23      334.14      2.21 o 
   5   1   1      759.93      772.41      4.82 o 
   6   1   1      257.00      257.46      1.87 o 
   7   1   1       89.64       88.96      1.18 o 
   8   1   1      259.45      280.54      2.27 o 
   9   1   1        8.30        6.89      0.73 o 
  10   1   1      195.06      188.58      1.88 o 
  11   1   1      904.75      892.86      6.31 o 
  12   1   1        9.44        9.18      1.37 o 
  13   1   1       53.84       50.07      2.35 o 
  14   1   1        2.37        1.79      1.22 o 
  15   1   1      175.90      176.79      2.58 o 
  16   1   1       36.73       36.98      2.23 o 
  17   1   1        5.62        4.74      1.14 o 
 -17   2   1        5.64        4.42      1.89 o 
 -16   2   1        0.42        2.65      2.43 o 
 -15   2   1       48.76       52.61      2.80 o 
 -14   2   1        7.41        2.78      2.09 o 
 -13   2   1        3.30        1.40      0.92 o 
 -12   2   1        3.42        1.49      0.55 o 
 -11   2   1      561.12      540.64      8.09 o 
 -10   2   1     1184.60     1220.22     11.92 o 
  -9   2   1      187.05      208.33      3.29 o 
  -8   2   1      120.40      146.75      3.48 o 
  -7   2   1      451.90      470.07      6.56 o 
  -6   2   1       66.82       79.24      1.14 o 
  -5   2   1     1598.38     1732.54     22.01 o 
  -4   2   1       47.78       53.98      1.90 o 
  -3   2   1     1293.47     1225.83      9.45 o 
  -2   2   1       16.47       16.60      0.76 o 
  -1   2   1      837.80      881.38      5.65 o 
   0   2   1       11.23        6.86      0.50 o 
   1   2   1      545.66      563.73      3.28 o 
   2   2   1       74.01       72.86      1.01 o 
   3   2   1     3785.48     4142.18     27.80 o 
   4   2   1      293.89      300.32      2.30 o 
   5   2   1     1465.38     1500.83      8.94 o 
   6   2   1      599.30      593.74      3.61 o 
   7   2   1      113.27      115.66      1.26 o 
   8   2   1      273.42      254.44      2.10 o 
   9   2   1      881.43      849.96      6.65 o 
  10   2   1      281.95      276.15      2.57 o 
  11   2   1       99.88       95.85      1.66 o 
  12   2   1       13.47       13.89      0.80 o 
  13   2   1      170.82      163.32      2.57 o 
  14   2   1       13.66       20.18      1.53 o 
  15   2   1        1.01        1.27      2.38 o 
  16   2   1       22.35       27.40      3.10 o 
  17   2   1        6.11        7.25      7.45 o 
 -16   3   1       52.20       56.10      3.19 o 
 -15   3   1       45.56       43.42      3.16 o 
 -14   3   1        0.05       -0.78      2.09 o 
 -13   3   1       58.54       57.20      3.15 o 
 -12   3   1       21.71       19.74      3.28 o 
 -11   3   1      106.31      101.78      3.68 o 
 -10   3   1      365.48      355.55      5.38 o 
  -9   3   1      314.97      287.03      5.16 o 
  -8   3   1        0.04        0.84      1.02 o 
  -7   3   1        1.20        1.55      0.80 o 
  -6   3   1      226.39      225.13      2.80 o 
  -5   3   1      329.32      323.52      3.25 o 
  -4   3   1       42.31       54.40      1.52 o 
  -3   3   1      971.60     1025.78      8.07 o 
  -2   3   1       66.89       73.90      1.09 o 
  -1   3   1      120.62      122.69      1.60 o 
   0   3   1     1247.47     1270.40      8.67 o 
   1   3   1      187.38      186.57      2.62 o 
   2   3   1       39.34       28.61      1.51 o 
   3   3   1       10.30        8.91      0.84 o 
   4   3   1       36.17       36.98      1.43 o 
   5   3   1       10.48       16.46      0.93 o 
   6   3   1       63.34       59.31      1.46 o 
   7   3   1        2.96        2.67      1.24 o 
   8   3   1      119.86      127.72      1.85 o 
   9   3   1       69.88       65.37      1.97 o 
  10   3   1       19.71       20.32      1.20 o 
  11   3   1       93.59       90.89      1.71 o 
  12   3   1       19.61       23.71      1.27 o 
  13   3   1       79.90       89.52      3.61 o 
  14   3   1        4.34        5.09      2.36 o 
  15   3   1        9.66       11.82      3.72 o 
 -14   4   1       28.83       46.41      8.16 o 
 -13   4   1       69.80       87.17      4.49 o 
 -12   4   1       28.21       32.40      4.02 o 
 -11   4   1       68.04       73.77      3.37 o 
 -10   4   1      189.28      197.39      7.45 o 
  -9   4   1        5.51        5.65      0.82 o 
  -8   4   1        0.30       -0.03      0.39 o 
  -7   4   1       54.83       53.71      1.84 o 
  -6   4   1       82.86       87.55      1.92 o 
  -5   4   1        8.40        8.12      1.13 o 
  -4   4   1        6.86        7.89      1.57 o 
  -3   4   1      724.09      694.26      9.28 o 
  -2   4   1      351.95      358.23      7.04 o 
  -1   4   1      262.70      265.63      2.87 o 
   0   4   1      280.18      269.29      2.97 o 
   1   4   1       25.26       22.37      1.15 o 
   2   4   1        1.03        1.34      0.57 o 
   3   4   1       28.82       24.46      3.33 o 
   4   4   1        0.14        0.96      0.79 o 
   5   4   1      102.88      103.12      1.87 o 
   6   4   1      131.47      131.56      2.50 o 
   7   4   1       63.36       62.46      1.53 o 
   8   4   1      166.69      171.57      3.56 o 
   9   4   1       31.60       29.43      3.50 o 
  10   4   1      111.14      110.67      3.94 o 
  11   4   1       42.45       44.81      5.43 o 
  12   4   1        8.37       10.92      3.12 o 
  13   4   1       17.78       23.56      3.64 o 
 -10   5   1       22.64       23.13      5.88 o 
  -9   5   1       24.37       30.58      4.90 o 
  -8   5   1       10.30        7.22      2.87 o 
  -7   5   1        2.35        2.81      1.02 o 
  -6   5   1        3.78        3.29      1.00 o 
  -5   5   1        3.53        3.70      1.34 o 
  -4   5   1        3.95        5.11      1.15 o 
  -3   5   1        0.88        0.62      0.98 o 
  -2   5   1        4.90        3.84      1.20 o 
  -1   5   1        2.05        3.41      1.30 o 
   0   5   1       47.17       46.68      1.60 o 
   1   5   1       49.25       49.29      3.72 o 
   2   5   1      141.87      141.50      5.34 o 
   3   5   1       30.74       36.07      6.45 o 
   4   5   1       26.20       28.40      2.07 o 
   5   5   1       34.24       30.96      2.48 o 
   6   5   1       35.20       33.90      2.01 o 
   7   5   1        9.10        8.36      1.53 o 
   8   5   1       25.67       27.11      2.91 o 
   9   5   1       15.79       18.74      2.94 o 
  10   5   1        1.21        1.89      2.66 o 
  11   5   1       21.18       26.20      4.43 o 
  -6   6   1        5.87        6.86      4.90 o 
  -5   6   1        0.04       -1.18      1.57 o 
  -4   6   1       25.07       29.29      1.96 o 
  -3   6   1        4.11        4.95      1.69 o 
  -2   6   1        9.05        8.33      2.46 o 
  -1   6   1       64.12       70.44      3.19 o 
   0   6   1        1.16        1.34      1.66 o 
   1   6   1        0.02        0.99      2.20 o 
   2   6   1        9.36        8.28      2.05 o 
   3   6   1        0.96        1.11      1.92 o 
   4   6   1        0.03       -0.18      1.66 o 
   5   6   1        9.08       10.12      2.29 o 
   6   6   1       14.36       17.64      5.68 o 
 -18   0   2        0.56       -0.36      1.31 o 
 -17   0   2       23.63       27.91      2.52 o 
 -16   0   2        6.11        5.09      1.62 o 
 -15   0   2      206.70      197.65      3.41 o 
 -14   0   2       14.64       11.82      1.51 o 
 -13   0   2      940.60      906.52      9.10 o 
 -12   0   2       66.38       66.19      2.18 o 
 -11   0   2      775.89      772.78      6.62 o 
 -10   0   2      318.15      355.27      3.07 o 
  -9   0   2      217.39      225.50      2.06 o 
  -8   0   2       26.95       24.95      0.78 o 
  -7   0   2      602.08      701.50     15.39 o 
  -6   0   2     2965.06     3193.48     91.73 o 
  -5   0   2     4161.04     4079.09     45.88 o 
  -4   0   2      918.63      878.80      6.63 o 
  -3   0   2     5180.10     5195.07     60.64 o 
  -2   0   2    11985.75    11045.87    147.89 o 
  -1   0   2       33.59       30.38      0.89 o 
   0   0   2     3248.75     3210.58     34.85 o 
   1   0   2      275.97      299.03      3.33 o 
   2   0   2        6.66       12.98      2.45 o 
   3   0   2      302.41      297.65      4.12 o 
   4   0   2      508.05      493.66      4.57 o 
   5   0   2      612.49      523.49      4.86 o 
   6   0   2     1264.89     1281.30     11.36 o 
   7   0   2      260.39      225.45      2.64 o 
   8   0   2     2353.10     2445.54     23.33 o 
   9   0   2        7.70       10.48      2.38 o 
  10   0   2      345.88      347.44      4.90 o 
  11   0   2      184.03      178.23      3.60 o 
  12   0   2       93.28       90.58      3.53 o 
  13   0   2     1545.58     1491.29     20.43 o 
  14   0   2      109.27      116.26      3.47 o 
  15   0   2       26.96       27.95      2.49 o 
  16   0   2       29.56       28.04      3.32 o 
  17   0   2       27.96       32.30      2.84 o 
 -18   1   2        3.44        3.15      1.77 o 
 -17   1   2        0.15       -0.41      2.70 o 
 -16   1   2       26.45       30.40      1.39 o 
 -15   1   2        6.86        4.90      0.80 o 
 -14   1   2        6.42        4.92      0.84 o 
 -13   1   2      128.71      137.24      1.73 o 
 -12   1   2       57.16       57.60      0.91 o 
 -11   1   2       13.07       18.16      0.87 o 
 -10   1   2        8.34        9.99      0.57 o 
  -9   1   2       39.90       46.57      0.89 o 
  -8   1   2     1090.34     1108.79      6.66 o 
  -7   1   2      103.17      123.75      1.90 o 
  -6   1   2      544.90      553.81      4.09 o 
  -5   1   2      121.21      129.51      1.30 o 
  -4   1   2        1.73        2.29      0.79 o 
  -3   1   2      108.86      108.08      1.07 o 
  -2   1   2     1383.37     1430.35     11.09 o 
  -1   1   2      451.80      452.70      3.42 o 
   0   1   2     9794.76     9842.71     93.05 o 
   1   1   2        0.14        0.88      0.77 o 
   2   1   2       22.85       19.72      0.95 o 
   3   1   2     1321.45     1362.03      9.03 o 
   4   1   2        5.46        6.12      0.83 o 
   5   1   2     1585.86     1714.46     10.55 o 
   6   1   2        4.70        5.04      0.69 o 
   7   1   2      160.85      164.94      1.89 o 
   8   1   2      281.21      284.12      2.53 o 
   9   1   2       43.26       48.71      1.24 o 
  10   1   2      298.78      297.98      2.95 o 
  11   1   2      318.86      309.89      2.95 o 
  12   1   2       13.75       13.05      1.18 o 
  13   1   2        0.39        0.14      1.05 o 
  14   1   2        0.34        0.13      0.97 o 
  15   1   2        1.74        1.30      1.37 o 
  16   1   2       26.08       23.42      3.71 o 
  17   1   2        0.01        0.94      1.19 o 
 -17   2   2        0.29        0.80      1.74 o 
 -16   2   2        1.02        0.66      2.38 o 
 -15   2   2        0.13        0.49      1.80 o 
 -14   2   2       27.42       31.31      2.06 o 
 -13   2   2       38.76       41.82      3.68 o 
 -12   2   2       33.22       40.83      5.56 o 
 -11   2   2      293.30      308.00     15.21 o 
 -10   2   2      144.64      144.05      6.90 o 
  -9   2   2       15.54       17.84      1.78 o 
  -8   2   2       71.24       71.88      2.89 o 
  -7   2   2        1.31        1.81      0.54 o 
  -6   2   2      224.05      238.23      3.36 o 
  -5   2   2      764.45      736.47      4.67 o 
  -4   2   2      443.26      435.68      4.28 o 
  -3   2   2      254.32      221.76      1.56 o 
  -2   2   2      185.11      172.10      1.48 o 
  -1   2   2      241.70      226.37      1.88 o 
   0   2   2      155.79      146.27      1.85 o 
   1   2   2       64.27       68.95      1.26 o 
   2   2   2        0.29        0.52      0.58 o 
   3   2   2       87.24      103.39      1.73 o 
   4   2   2      532.75      519.46      4.16 o 
   5   2   2     1256.66     1161.84      9.13 o 
   6   2   2      802.27      809.08      5.26 o 
   7   2   2       29.81       26.14      0.94 o 
   8   2   2       27.97       28.80      1.12 o 
   9   2   2        0.04        0.24      0.71 o 
  10   2   2        1.53        1.58      0.83 o 
  11   2   2       15.94       17.33      2.36 o 
  12   2   2        9.23        9.59      0.95 o 
  13   2   2       40.19       41.30      1.41 o 
  14   2   2       47.84       50.39      1.86 o 
  15   2   2       29.01       28.89      1.76 o 
  16   2   2       28.00       33.83      3.01 o 
 -16   3   2        1.33        1.42      2.13 o 
 -15   3   2        1.49        4.04      2.56 o 
 -14   3   2        1.14        0.02      1.65 o 
 -13   3   2       12.40        9.97      2.90 o 
 -12   3   2        1.68        1.74      2.67 o 
 -11   3   2       51.82       50.33      2.75 o 
 -10   3   2       14.22       23.68      4.47 o 
  -9   3   2      186.66      192.27      4.29 o 
  -8   3   2     1233.26     1211.26     12.60 o 
  -7   3   2      383.93      388.20      2.82 o 
  -6   3   2       15.02       15.86      0.78 o 
  -5   3   2       65.62       83.42      1.60 o 
  -4   3   2       55.96       60.69      1.71 o 
  -3   3   2      323.72      332.70      2.51 o 
  -2   3   2        7.47        7.80      0.65 o 
  -1   3   2      378.76      380.31      2.82 o 
   0   3   2      526.27      508.49      3.56 o 
   1   3   2     1052.17     1069.70      6.91 o 
   2   3   2       22.27       21.34      0.96 o 
   3   3   2      312.60      304.54      2.21 o 
   4   3   2       24.50       18.06      0.76 o 
   5   3   2      461.66      467.70      3.30 o 
   6   3   2       57.17       56.30      1.61 o 
   7   3   2       77.33       71.89      2.11 o 
   8   3   2      400.07      385.94      4.16 o 
   9   3   2      103.54      102.62      3.15 o 
  10   3   2       26.20       28.54      1.44 o 
  11   3   2      235.14      231.97      2.91 o 
  12   3   2       27.94       28.42      2.69 o 
  13   3   2       29.60       33.00      3.48 o 
  14   3   2       44.17       49.39      3.89 o 
  15   3   2        4.04        3.66      2.71 o 
 -14   4   2        1.04        1.86      2.85 o 
 -13   4   2        6.80        5.00      3.05 o 
 -12   4   2        4.68        9.02      4.51 o 
 -11   4   2       27.27       31.20      2.90 o 
  -9   4   2        6.32        9.21      3.53 o 
  -8   4   2        5.65        5.77      0.90 o 
  -7   4   2       71.94       71.89      1.61 o 
  -6   4   2      622.72      595.48     11.29 o 
  -5   4   2       79.96       72.36      1.67 o 
  -4   4   2      178.39      171.30      2.44 o 
  -3   4   2      421.73      421.83      3.96 o 
  -2   4   2      318.39      318.60      3.20 o 
  -1   4   2      146.15      138.38      2.67 o 
   0   4   2       78.39       81.78      1.59 o 
   1   4   2      112.97      109.46      1.59 o 
   2   4   2      158.33      149.75      1.82 o 
   3   4   2      571.83      552.49      4.15 o 
   4   4   2      135.10      136.86      1.48 o 
   5   4   2      178.21      174.04      2.43 o 
   6   4   2      158.12      140.29      2.62 o 
   7   4   2       25.41       23.70      1.45 o 
   8   4   2       35.36       32.24      4.50 o 
   9   4   2       45.32       36.71      3.40 o 
  10   4   2        7.49        4.71      1.21 o 
  11   4   2       40.04       38.85      3.86 o 
  12   4   2       18.13       21.40      3.62 o 
  13   4   2        0.21       -0.17      2.75 o 
 -11   5   2        6.28        4.80      3.25 o 
 -10   5   2       28.36       44.30      6.47 o 
  -8   5   2      123.84      133.88      6.66 o 
  -7   5   2       29.95       29.99      1.45 o 
  -6   5   2       18.07       21.51      1.25 o 
  -5   5   2       19.37       23.99      1.91 o 
  -4   5   2       60.88       63.03      1.90 o 
  -3   5   2        0.60        1.27      1.02 o 
  -2   5   2        7.35        7.58      1.31 o 
  -1   5   2      202.24      209.91      2.43 o 
   0   5   2        2.29        1.54      1.21 o 
   1   5   2      310.32      318.88      5.32 o 
   2   5   2       23.25       23.74      1.53 o 
   3   5   2      121.87      124.28      3.62 o 
   4   5   2        9.78        5.25      1.54 o 
   5   5   2       19.47       17.27      3.04 o 
   6   5   2        9.61        9.00      1.90 o 
   7   5   2        0.08       -0.93      1.25 o 
   8   5   2       80.63       98.39      4.53 o 
   9   5   2       34.43       38.65      6.80 o 
  10   5   2       40.27       49.67      7.09 o 
  -6   6   2       11.01       10.58      5.10 o 
  -5   6   2       40.67       49.20      6.08 o 
  -4   6   2        9.33       10.61      2.78 o 
  -3   6   2        0.35        0.47      1.36 o 
  -2   6   2        8.76        9.33      1.78 o 
  -1   6   2        6.73        7.22      1.43 o 
   0   6   2        1.07        0.88      1.94 o 
   1   6   2        0.01        0.01      1.66 o 
   2   6   2        1.84        0.93      1.67 o 
   3   6   2        0.98        0.96      1.39 o 
   4   6   2        1.37       -0.42      1.39 o 
   5   6   2       34.44       26.59      2.61 o 
 -18   1   3       61.90       69.37      4.06 o 
 -17   1   3        1.62        2.51      1.85 o 
 -16   1   3       11.05       12.36      0.88 o 
 -15   1   3       38.01       40.63      1.16 o 
 -14   1   3        6.31        5.86      0.79 o 
 -13   1   3      150.11      147.86      1.74 o 
 -12   1   3        7.27        6.62      0.58 o 
 -11   1   3      567.90      579.78      3.90 o 
 -10   1   3      527.79      566.13      3.81 o 
  -9   1   3       82.29       72.51      0.89 o 
  -8   1   3      148.99      125.53      1.60 o 
  -7   1   3       77.18       85.79      4.29 o 
  -6   1   3      289.68      281.37      9.08 o 
  -5   1   3      190.16      170.64      2.07 o 
  -4   1   3        2.23        2.64      0.45 o 
  -3   1   3     2086.34     2131.43     15.51 o 
  -2   1   3     4013.97     3969.44     32.20 o 
  -1   1   3       58.38       56.68      1.26 o 
   0   1   3     7179.86     7091.80     63.26 o 
   1   1   3      687.92      669.24      5.46 o 
   2   1   3      241.59      205.15      2.21 o 
   3   1   3       15.45       19.92      1.40 o 
   4   1   3       82.28       80.60      1.52 o 
   5   1   3      432.41      475.85      3.74 o 
   6   1   3     1096.69     1112.97      7.28 o 
   7   1   3       57.51       51.32      1.19 o 
   8   1   3      376.73      346.28      3.15 o 
   9   1   3      261.22      253.69      2.52 o 
  10   1   3      191.56      186.65      2.28 o 
  11   1   3       98.59       94.12      2.89 o 
  12   1   3       35.57       39.94      2.51 o 
  13   1   3       28.55       30.45      2.18 o 
  14   1   3        3.58        3.11      1.46 o 
  15   1   3       41.14       42.16      2.49 o 
  16   1   3      115.92      110.60      3.13 o 
 -18   2   3        0.40       -0.21      2.17 o 
 -17   2   3        6.03        2.98      2.85 o 
 -16   2   3       79.86       94.13      5.14 o 
 -15   2   3        0.50        1.14      1.87 o 
 -14   2   3      111.15      107.00      2.78 o 
 -13   2   3        1.65        2.16      1.51 o 
 -12   2   3      205.86      190.46      4.35 o 
 -11   2   3      519.60      505.42     13.62 o 
 -10   2   3       38.25       36.08      1.99 o 
  -9   2   3      352.99      348.16     10.19 o 
  -8   2   3        1.12        1.31      0.79 o 
  -7   2   3       49.69       53.93      1.43 o 
  -6   2   3      319.03      302.05      4.16 o 
  -5   2   3      269.15      252.67      5.60 o 
  -4   2   3      761.81      771.63      5.11 o 
  -3   2   3        3.27        9.32      0.70 o 
  -2   2   3      883.71      937.21      6.89 o 
  -1   2   3      276.75      296.91      4.95 o 
   0   2   3      129.05      134.98      1.91 o 
   1   2   3        0.98        0.20      0.65 o 
   2   2   3      646.54      668.88      5.46 o 
   3   2   3     5347.86     5543.77     49.03 o 
   4   2   3        0.21        0.68      0.69 o 
   5   2   3      121.91      128.28      2.03 o 
   6   2   3       97.40      122.77      3.85 o 
   7   2   3      741.77      772.12      7.60 o 
   8   2   3       61.93       70.86      1.65 o 
   9   2   3      195.35      196.60      2.23 o 
  10   2   3       40.98       42.88      1.22 o 
  11   2   3        2.81        1.51      0.75 o 
  12   2   3       15.20       15.10      1.21 o 
  13   2   3       83.07       82.26      2.52 o 
  14   2   3       33.70       30.41      1.82 o 
  15   2   3       61.52       63.67      3.25 o 
  16   2   3       39.42       38.77      3.47 o 
 -16   3   3        0.66       -0.98      2.36 o 
 -15   3   3        1.54        5.88      4.51 o 
 -14   3   3       30.95       23.13      4.51 o 
 -13   3   3        6.80        8.70      2.76 o 
 -11   3   3        0.72        0.59      2.74 o 
 -10   3   3       13.53        9.02      3.53 o 
  -9   3   3      211.63      218.70     14.01 o 
  -8   3   3       96.18      100.05      5.68 o 
  -7   3   3       26.83       25.74      3.00 o 
  -6   3   3        6.79        5.21      0.50 o 
  -5   3   3        7.68       11.08      0.54 o 
  -4   3   3        0.17        0.99      0.43 o 
  -3   3   3       41.03       47.06      1.20 o 
  -2   3   3      420.38      417.69      3.99 o 
  -1   3   3        0.02        0.15      0.65 o 
   0   3   3      139.36      125.05      1.71 o 
   1   3   3      201.86      224.61      2.16 o 
   2   3   3      465.87      471.97      4.19 o 
   3   3   3      312.36      320.02      2.72 o 
   4   3   3      109.00      114.53      2.25 o 
   5   3   3        9.18        9.18      1.23 o 
   6   3   3        8.46        3.73      1.66 o 
   7   3   3       76.77       71.28      1.63 o 
   8   3   3      400.69      397.50      3.45 o 
   9   3   3       39.49       35.47      2.45 o 
  10   3   3      213.52      196.95      3.58 o 
  11   3   3       37.79       34.24      1.03 o 
  12   3   3       17.30       16.74      2.10 o 
  13   3   3       93.78       94.85      3.71 o 
  14   3   3       28.41       37.39      3.42 o 
 -14   4   3       10.06       11.45      2.89 o 
 -13   4   3        6.89        6.86      4.12 o 
 -12   4   3        5.24        7.55      2.98 o 
 -11   4   3        2.68        5.59      2.77 o 
 -10   4   3       78.86       87.53      4.16 o 
  -9   4   3        0.02       -2.16      3.33 o 
  -8   4   3        1.18        0.20      0.39 o 
  -7   4   3        0.07        0.00      0.64 o 
  -6   4   3      354.45      363.90     11.43 o 
  -5   4   3      644.21      643.60      5.51 o 
  -4   4   3       47.38       49.49      1.25 o 
  -3   4   3       46.74       47.25      1.18 o 
  -2   4   3       26.18       25.96      1.09 o 
  -1   4   3        2.07        3.26      0.81 o 
   0   4   3       90.60       94.76      1.84 o 
   1   4   3       77.98       79.35      1.54 o 
   2   4   3       19.06       21.55      1.52 o 
   3   4   3      448.84      431.61      3.98 o 
   4   4   3       64.56       60.83      1.81 o 
   5   4   3      120.03      125.87      2.97 o 
   6   4   3        0.14       -0.23      0.92 o 
   7   4   3      171.55      162.15      2.59 o 
   8   4   3       76.82       61.04      1.95 o 
   9   4   3       16.67       17.64      1.52 o 
  10   4   3       85.54       79.69      2.93 o 
  11   4   3      109.31      123.43      4.99 o 
  12   4   3       31.99       42.38      3.60 o 
 -11   5   3        2.14        1.60      2.84 o 
 -10   5   3        1.19        2.30      2.76 o 
  -9   5   3        1.78        1.96      3.92 o 
  -7   5   3        0.12        1.37      2.94 o 
  -6   5   3       10.66       11.58      1.53 o 
  -5   5   3      114.43      111.80      2.12 o 
  -4   5   3       11.82        9.88      1.28 o 
  -3   5   3       66.81       70.53      2.69 o 
  -2   5   3      215.54      220.98      4.31 o 
  -1   5   3       39.74       42.90      1.79 o 
   0   5   3       53.33       54.64      1.70 o 
   1   5   3       24.44       26.50      1.88 o 
   2   5   3       10.58        9.03      1.31 o 
   3   5   3        3.76        2.64      1.20 o 
   4   5   3        0.59        0.79      1.21 o 
   5   5   3       19.49       14.72      1.71 o 
   6   5   3        2.14        0.91      1.27 o 
   7   5   3        2.27        0.90      1.18 o 
   8   5   3        5.39        3.65      1.65 o 
   9   5   3       14.17       13.19      2.99 o 
  10   5   3       10.25       10.98      5.68 o 
  -6   6   3       12.11       14.70      5.29 o 
  -5   6   3        4.10        6.27      4.51 o 
  -4   6   3        0.23       -0.06      1.85 o 
  -3   6   3        3.44        3.68      1.76 o 
  -2   6   3        3.61        3.86      1.52 o 
  -1   6   3        2.19        2.05      1.29 o 
   0   6   3       34.32       35.80      4.33 o 
   1   6   3        9.19        8.41      1.63 o 
   2   6   3        6.50        7.99      2.23 o 
   3   6   3       11.61        9.90      2.45 o 
   4   6   3       47.59       60.02      2.94 o 
 -19   0   4       21.97       20.58      4.31 o 
 -18   0   4        6.78        5.29      1.39 o 
 -17   0   4        2.85        2.38      1.14 o 
 -16   0   4      149.36      160.99      3.02 o 
 -15   0   4      106.70      108.93      2.63 o 
 -14   0   4        7.52        8.40      1.08 o 
 -13   0   4        3.83        3.20      0.88 o 
 -12   0   4       36.82       41.33      1.30 o 
 -11   0   4        6.04        9.74      1.13 o 
 -10   0   4      111.80      100.83      2.35 o 
  -9   0   4       57.24       64.42      2.57 o 
  -8   0   4     4344.08     4649.95     45.90 o 
  -7   0   4      366.47      347.37      3.07 o 
  -6   0   4      342.04      331.13      6.08 o 
  -5   0   4      340.46      292.10      3.81 o 
  -4   0   4      524.24      514.15      5.78 o 
  -3   0   4     4237.58     4179.61     47.68 o 
  -2   0   4     4161.39     4281.44     51.14 o 
  -1   0   4     6163.27     6087.95     79.58 o 
   0   0   4    22473.07    22015.81    360.96 o 
   1   0   4     1259.82     1238.37     13.17 o 
   2   0   4     6199.86     6221.16     78.17 o 
   3   0   4        1.04        0.98      1.11 o 
   4   0   4     1074.59     1014.51     11.09 o 
   5   0   4     1351.52     1322.56     15.74 o 
   6   0   4      319.82      307.17      3.99 o 
   7   0   4      125.10      122.01      2.44 o 
   8   0   4     1690.01     1691.33     16.37 o 
   9   0   4       57.06       62.75      2.33 o 
  10   0   4      213.04      198.02      4.17 o 
  11   0   4      379.74      357.14      5.36 o 
  12   0   4      105.53      111.20      3.21 o 
  13   0   4       23.32       26.04      2.35 o 
  14   0   4        4.06        3.33      2.01 o 
  15   0   4       46.07       57.15      5.88 o 
  16   0   4       11.72        8.01      3.05 o 
 -18   1   4        0.37       -0.08      1.62 o 
 -17   1   4        0.92        1.63      1.43 o 
 -16   1   4        0.02        0.42      1.11 o 
 -15   1   4       23.54       19.87      0.78 o 
 -14   1   4        2.53        1.93      0.50 o 
 -13   1   4      122.69      109.17      2.35 o 
 -12   1   4        2.69        2.47      0.46 o 
 -11   1   4       47.52       51.38      0.91 o 
 -10   1   4        4.82        5.49      0.65 o 
  -9   1   4        9.96       12.51      0.43 o 
  -8   1   4       73.49       80.33      1.28 o 
  -7   1   4        0.59        0.26      0.30 o 
  -6   1   4       44.01       49.27      0.78 o 
  -5   1   4      476.91      497.55      4.19 o 
  -4   1   4        0.10        0.06      0.47 o 
  -3   1   4      243.51      230.43      2.13 o 
  -2   1   4      658.49      695.33      5.23 o 
  -1   1   4        7.58        7.41      0.81 o 
   0   1   4        5.88        3.44      0.85 o 
   1   1   4       15.34       14.93      0.93 o 
   2   1   4      103.78      106.74      1.64 o 
   3   1   4       97.80      114.35      2.00 o 
   4   1   4       55.87       56.61      1.54 o 
   5   1   4      489.72      496.67      4.10 o 
   6   1   4      168.29      174.44      2.43 o 
   7   1   4       77.57       80.35      2.09 o 
   8   1   4      149.93      139.73      1.91 o 
   9   1   4       85.49       83.55      1.76 o 
  10   1   4        4.07        4.72      0.97 o 
  11   1   4       19.51       22.43      2.18 o 
  12   1   4       32.66       32.96      3.55 o 
  13   1   4       44.88       44.15      1.71 o 
  14   1   4        0.65        1.71      1.30 o 
  15   1   4        0.10       -1.02      1.65 o 
  16   1   4        8.70        7.78      2.11 o 
 -18   2   4        6.48        6.86      2.13 o 
 -17   2   4        5.17        1.11      3.39 o 
 -16   2   4       49.39       56.36      1.98 o 
 -15   2   4       16.70       20.69      2.00 o 
 -14   2   4       10.45       10.98      1.57 o 
 -13   2   4        9.38       11.45      1.93 o 
 -12   2   4       53.79       53.37      3.02 o 
 -11   2   4       40.92       44.57      3.63 o 
 -10   2   4       21.17       25.75      1.91 o 
  -9   2   4       71.16       70.38      1.58 o 
  -8   2   4      242.88      260.06      3.93 o 
  -7   2   4      601.70      633.01      7.18 o 
  -6   2   4       41.32       29.87      3.25 o 
  -5   2   4       40.80       59.52      1.95 o 
  -4   2   4        1.12        0.27      0.52 o 
  -3   2   4      328.03      347.55     14.51 o 
  -2   2   4      113.27      112.90      1.93 o 
  -1   2   4       56.79       53.89      1.31 o 
   0   2   4      637.75      668.89      6.01 o 
   1   2   4      363.92      333.12      3.06 o 
   2   2   4      619.10      607.52      4.90 o 
   3   2   4      581.09      564.03      4.32 o 
   4   2   4      159.47      147.56      2.04 o 
   5   2   4        3.59        5.76      1.11 o 
   6   2   4        9.61       11.62      1.25 o 
   7   2   4        4.19        2.92      0.99 o 
   8   2   4       83.88       81.81      2.12 o 
   9   2   4      157.35      151.75      2.40 o 
  10   2   4       10.36        9.90      1.37 o 
  11   2   4       33.12       37.03      2.12 o 
  12   2   4       45.80       50.63      2.29 o 
  13   2   4       79.45       77.57      2.78 o 
  14   2   4       22.51       26.09      1.72 o 
  15   2   4        1.46        1.17      1.28 o 
 -15   3   4       39.91       47.63      6.27 o 
 -14   3   4       68.11       63.70      5.49 o 
 -13   3   4       64.01       70.17      6.08 o 
 -12   3   4      138.37      144.46      6.27 o 
 -11   3   4        5.38      153.33     90.56 o 
 -10   3   4      438.38      435.76     11.96 o 
  -9   3   4        5.38        5.07      2.25 o 
  -8   3   4       70.29       78.29      3.19 o 
  -7   3   4       68.55       72.52      0.65 o 
  -6   3   4       89.65       84.85      1.58 o 
  -5   3   4       17.44       19.08      1.52 o 
  -4   3   4      302.73      302.87      2.33 o 
  -3   3   4       46.75       41.82      1.75 o 
  -2   3   4      379.00      376.75      3.62 o 
  -1   3   4      114.17      114.42      1.57 o 
   0   3   4      257.52      257.71      2.52 o 
   1   3   4      296.30      298.37      3.13 o 
   2   3   4       71.32       76.58      1.81 o 
   3   3   4       59.98       61.77      2.14 o 
   4   3   4       87.93       92.73      2.17 o 
   5   3   4      576.73      563.23      5.72 o 
   6   3   4      728.43      685.45      7.08 o 
   7   3   4       63.89       67.39      1.54 o 
   8   3   4        9.16        4.69      0.74 o 
   9   3   4      213.03      212.37      2.86 o 
  10   3   4        1.95        1.68      0.74 o 
  11   3   4       82.95       72.95      2.90 o 
  12   3   4        0.35        0.54      1.61 o 
  13   3   4        0.23        0.62      1.36 o 
  14   3   4       39.50       29.25     11.19 o 
 -14   4   4       20.03       19.80      3.67 o 
 -13   4   4        1.83        2.04      2.70 o 
 -12   4   4        0.17        0.98      3.33 o 
 -11   4   4       84.56       90.76      4.50 o 
 -10   4   4        5.69        7.28      2.70 o 
  -9   4   4       48.54       52.73      5.10 o 
  -8   4   4        7.81       35.08     29.50 o 
  -7   4   4       31.00       30.89      0.93 o 
  -6   4   4      146.06      141.31      4.30 o 
  -5   4   4       31.61       38.48      1.37 o 
  -4   4   4       38.88       34.95      1.35 o 
  -3   4   4        0.12        0.45      0.74 o 
  -2   4   4       11.32       14.84      1.10 o 
  -1   4   4       34.06       33.51      1.21 o 
   0   4   4       35.10       31.69      1.49 o 
   1   4   4       40.32       39.14      1.20 o 
   2   4   4        7.17        7.81      0.92 o 
   3   4   4        5.80        9.32      0.91 o 
   4   4   4       60.92       56.54      1.55 o 
   5   4   4       13.86       11.61      0.81 o 
   6   4   4       63.83       67.92      1.91 o 
   7   4   4       20.57       27.62      2.49 o 
   8   4   4        0.14        2.10      1.47 o 
   9   4   4        0.04       -0.25      1.05 o 
  10   4   4       85.47       77.33      2.47 o 
  11   4   4        0.18       -0.51      1.30 o 
  12   4   4        1.53        0.44      2.29 o 
 -10   5   4       24.25       26.89      3.79 o 
  -9   5   4        1.75        6.52      2.90 o 
  -8   5   4       10.38       11.17      4.70 o 
  -7   5   4       37.69       32.05      3.29 o 
  -6   5   4      164.96      152.68      3.17 o 
  -5   5   4      144.40      142.91      2.89 o 
  -4   5   4        0.22        1.05      1.16 o 
  -3   5   4      404.69      399.53      4.64 o 
  -2   5   4        0.19        0.85      1.03 o 
  -1   5   4       69.04       69.37      1.82 o 
   0   5   4       39.06       39.92      1.72 o 
   1   5   4       19.25       18.02      1.79 o 
   2   5   4       43.34       42.80      2.49 o 
   3   5   4      130.14      133.36      2.83 o 
   4   5   4       35.72       31.61      2.36 o 
   5   5   4      181.75      168.61      3.31 o 
   6   5   4        4.38        5.80      1.74 o 
   7   5   4       76.84       72.94      2.72 o 
   8   5   4        1.80        3.35      1.51 o 
   9   5   4       14.30       12.87      2.14 o 
  -5   6   4        3.03        0.30      2.07 o 
  -4   6   4        2.95        2.58      1.68 o 
  -3   6   4       19.35       18.85      2.32 o 
  -2   6   4        3.56        2.87      1.39 o 
  -1   6   4       12.82       13.75      1.89 o 
   0   6   4       33.18       27.94      4.30 o 
   1   6   4        1.78        2.28      1.47 o 
   2   6   4        5.09        3.35      2.06 o 
   3   6   4       25.24       30.49      6.02 o 
 -18   1   5        9.31        4.14      1.99 o 
 -17   1   5        8.87        6.36      1.71 o 
 -16   1   5        0.48        0.45      1.05 o 
 -15   1   5        0.03        0.23      0.43 o 
 -14   1   5       36.31       38.00      1.33 o 
 -13   1   5      159.45      157.40      1.54 o 
 -12   1   5       35.82       35.71      1.11 o 
 -11   1   5        8.97       13.51      0.71 o 
 -10   1   5       15.06       16.40      1.03 o 
  -9   1   5       10.54        9.67      0.92 o 
  -8   1   5       88.69       76.96      1.22 o 
  -7   1   5        6.08        8.60      0.57 o 
  -6   1   5      453.26      457.45      3.42 o 
  -5   1   5     2686.44     2743.19     21.74 o 
  -4   1   5      729.49      736.71      5.38 o 
  -3   1   5      167.88      143.07      1.61 o 
  -2   1   5       95.38      114.47      1.66 o 
  -1   1   5      802.49      757.46      5.99 o 
   0   1   5       48.48       55.65      1.35 o 
   1   1   5      257.33      256.51      4.02 o 
   2   1   5      513.00      531.50      4.53 o 
   3   1   5     1134.00     1154.10     13.44 o 
   4   1   5      397.85      381.93      3.94 o 
   5   1   5      383.19      354.92      4.66 o 
   6   1   5       56.64       50.60      1.62 o 
   7   1   5      421.88      413.18      4.62 o 
   8   1   5      182.38      169.19      2.60 o 
   9   1   5       90.50       92.41      2.15 o 
  10   1   5       10.01       10.34      1.45 o 
  11   1   5      247.90      242.18      2.84 o 
  12   1   5        2.16        1.86      1.25 o 
  13   1   5      142.73      144.39      3.23 o 
  14   1   5       27.80       31.31      4.31 o 
  15   1   5       58.94       62.32      2.56 o 
 -18   2   5       15.14       10.55      3.23 o 
 -17   2   5        1.07        2.32      2.00 o 
 -16   2   5        0.62        0.28      1.65 o 
 -15   2   5       37.85       41.88      2.10 o 
 -14   2   5        1.17        0.77      1.40 o 
 -13   2   5        2.31        3.72      2.55 o 
 -12   2   5        8.98        8.85      1.59 o 
 -11   2   5       52.51       47.94      5.62 o 
 -10   2   5      517.27      507.16      5.61 o 
  -9   2   5       42.71       51.97      1.67 o 
  -8   2   5      547.47      574.02      9.03 o 
  -7   2   5       42.39       48.37      1.98 o 
  -6   2   5      407.97      429.70      3.54 o 
  -5   2   5      238.03      256.35      2.29 o 
  -4   2   5      156.52      163.01      2.26 o 
  -3   2   5      899.91      891.13      7.25 o 
  -2   2   5       70.68       84.55      3.76 o 
  -1   2   5      334.15      319.73      3.44 o 
   0   2   5       36.52       39.90      1.39 o 
   1   2   5      796.69      842.63      7.40 o 
   2   2   5       16.65       23.65      1.15 o 
   3   2   5      427.32      412.64      3.79 o 
   4   2   5        0.95        0.96      0.89 o 
   5   2   5       35.45       38.43      1.60 o 
   6   2   5        0.00        1.78      1.07 o 
   7   2   5       30.59       33.31      1.80 o 
   8   2   5       27.59       27.63      1.98 o 
   9   2   5      400.61      385.16      4.37 o 
  10   2   5        4.33        3.81      1.23 o 
  11   2   5      325.93      315.59      4.24 o 
  12   2   5        0.02        1.75      1.42 o 
  13   2   5       67.82       69.54      2.45 o 
  14   2   5        0.35       -0.58      1.37 o 
 -15   3   5       27.52       41.72     12.54 o 
 -14   3   5        1.08        1.66      2.40 o 
 -13   3   5       54.82       26.97     14.01 o 
 -12   3   5       61.35       43.59      2.23 o 
 -11   3   5      276.72      241.54     12.18 o 
 -10   3   5      101.09       90.35      4.71 o 
  -9   3   5      149.70      136.17      4.22 o 
  -8   3   5       15.38       13.64      1.92 o 
  -7   3   5       15.07       14.59      0.65 o 
  -6   3   5        1.14        0.92      0.55 o 
  -5   3   5      362.44      379.26      3.25 o 
  -4   3   5       16.84       23.12      1.65 o 
  -3   3   5      248.11      259.17      2.89 o 
  -2   3   5      109.63      123.88      1.74 o 
  -1   3   5      327.56      322.35      3.38 o 
   0   3   5       15.12       17.13      2.34 o 
   1   3   5       21.41       23.85      2.15 o 
   2   3   5        2.26        1.24      1.02 o 
   3   3   5        2.71        1.97      1.22 o 
   4   3   5       67.79       67.39      1.99 o 
   5   3   5      141.51      134.15      2.97 o 
   6   3   5       28.34       33.90      2.69 o 
   7   3   5       10.29        9.97      1.39 o 
   8   3   5       29.08       27.43      2.07 o 
   9   3   5       21.54       22.00      1.31 o 
  10   3   5        0.68       -0.81      1.41 o 
  11   3   5       85.73       75.40      2.71 o 
  12   3   5        9.24        9.36      1.83 o 
  13   3   5        4.96        6.38      1.87 o 
 -14   4   5        0.42        2.55      3.92 o 
 -13   4   5        2.72        1.29      2.70 o 
 -12   4   5        6.66        7.84      3.05 o 
 -11   4   5       20.06       48.28     25.78 o 
 -10   4   5       41.64       45.45      3.67 o 
  -9   4   5        3.02        4.51      3.72 o 
  -8   4   5      286.98      265.15      7.00 o 
  -7   4   5       28.73       29.59      2.25 o 
  -6   4   5       19.13       17.39      0.99 o 
  -5   4   5       22.79       20.77      1.10 o 
  -4   4   5       77.14       80.38      1.73 o 
  -3   4   5      130.04      121.17      1.88 o 
  -2   4   5      316.36      325.49      3.04 o 
  -1   4   5       82.21       81.94      1.63 o 
   0   4   5       27.74       27.66      1.20 o 
   1   4   5       35.12       35.60      2.29 o 
   2   4   5      183.92      186.76      2.78 o 
   3   4   5       16.81       18.36      1.27 o 
   4   4   5       16.80       19.71      1.38 o 
   5   4   5       17.16       15.60      2.09 o 
   6   4   5        4.01        1.16      1.16 o 
   7   4   5       37.11       37.70      2.25 o 
   8   4   5      298.21      269.29     12.00 o 
   9   4   5       53.86       51.21      4.16 o 
  10   4   5       24.94       27.99      4.43 o 
  11   4   5       25.22       30.83      1.95 o 
 -10   5   5        7.96        9.88      6.08 o 
  -9   5   5       11.62       13.66      3.29 o 
  -8   5   5        7.36        8.82      4.70 o 
  -7   5   5       22.94       34.71     12.45 o 
  -6   5   5       26.51       21.23      3.37 o 
  -5   5   5      184.67      163.05      4.58 o 
  -4   5   5       56.88       53.80      1.50 o 
  -3   5   5       60.60       59.29      3.40 o 
  -2   5   5       11.75       11.84      1.65 o 
  -1   5   5        7.46        7.92      1.15 o 
   0   5   5       32.85       32.06      1.57 o 
   1   5   5       16.61       16.53      1.48 o 
   2   5   5       10.52       11.80      1.55 o 
   3   5   5       27.68       25.62      2.05 o 
   4   5   5        9.72        9.20      1.75 o 
   5   5   5        0.35        0.29      1.39 o 
   6   5   5       36.53       39.48      2.08 o 
   7   5   5        5.88        5.47      1.57 o 
   8   5   5       38.10       35.06      2.76 o 
  -4   6   5        0.28        0.62      1.37 o 
  -3   6   5       10.74        8.94      2.03 o 
  -2   6   5        7.80        6.93      1.67 o 
  -1   6   5       49.74       48.84      2.78 o 
   0   6   5       20.83       20.78      3.55 o 
   1   6   5       15.57       12.06      2.07 o 
 -18   0   6       40.53       34.11      7.25 o 
 -17   0   6        0.09       -0.77      1.02 o 
 -16   0   6        0.09       -0.33      1.04 o 
 -15   0   6      237.98      220.72      3.62 o 
 -14   0   6       99.24       94.03      1.99 o 
 -13   0   6      461.37      438.27      8.43 o 
 -12   0   6       92.33       88.46      3.04 o 
 -11   0   6      568.24      571.58      7.55 o 
 -10   0   6       20.17       19.74      1.28 o 
  -9   0   6      199.48      214.34      2.74 o 
  -8   0   6       13.18       12.49      1.23 o 
  -7   0   6      357.82      342.79      3.95 o 
  -6   0   6       44.66       50.36      2.45 o 
  -5   0   6      104.42       99.65      4.31 o 
  -4   0   6       29.08       30.51      1.96 o 
  -3   0   6      951.62      936.31     10.05 o 
  -2   0   6     4564.63     4855.74     59.46 o 
  -1   0   6      299.90      278.56      4.01 o 
   0   0   6       18.45        9.59      1.45 o 
   1   0   6       41.78       31.09      1.87 o 
   2   0   6      231.39      223.82      4.02 o 
   3   0   6       37.38       37.04      2.74 o 
   4   0   6        1.53        2.05      1.87 o 
   5   0   6      202.54      201.77      6.17 o 
   6   0   6     1115.93     1119.06     15.29 o 
   7   0   6       40.80       37.26      2.21 o 
   8   0   6      439.42      406.67      5.27 o 
   9   0   6       11.43        8.54      2.32 o 
  10   0   6      436.13      429.05      5.76 o 
  11   0   6        8.77        6.16      1.80 o 
  12   0   6      193.63      185.10      4.45 o 
  13   0   6      131.53      127.02      4.71 o 
  14   0   6        0.01       -0.46      1.74 o 
  15   0   6       36.46       29.98      3.32 o 
 -18   1   6        9.65        7.74      2.22 o 
 -17   1   6        0.07       -0.63      1.27 o 
 -16   1   6       21.53       23.21      1.74 o 
 -15   1   6       21.47       14.31      1.58 o 
 -14   1   6        1.10        1.50      0.60 o 
 -13   1   6       40.30       38.16      1.44 o 
 -12   1   6       72.77       74.30      1.01 o 
 -11   1   6       24.79       21.29      3.09 o 
 -10   1   6        0.40        0.47      0.69 o 
  -9   1   6      134.61      139.08      2.81 o 
  -8   1   6      656.23      663.51      4.64 o 
  -7   1   6       17.53       17.38      0.75 o 
  -6   1   6      154.06      142.16      1.80 o 
  -5   1   6       94.69      101.44      1.75 o 
  -4   1   6       51.82       64.70      1.20 o 
  -3   1   6       66.71       60.79      1.93 o 
  -2   1   6      415.75      473.30      3.96 o 
  -1   1   6      402.11      443.77      4.11 o 
   0   1   6     1149.61     1145.17      9.37 o 
   1   1   6       12.86       12.73      1.26 o 
   2   1   6       99.74       95.74      1.96 o 
   3   1   6        8.99        8.15      1.34 o 
   4   1   6        4.03        5.57      1.21 o 
   5   1   6      320.68      337.25      4.50 o 
   6   1   6        1.65        0.86      1.09 o 
   7   1   6      113.51      115.81      2.54 o 
   8   1   6      117.77      120.84      2.32 o 
   9   1   6        7.34        8.38      1.34 o 
  10   1   6        1.92        1.46      1.18 o 
  11   1   6       41.87       42.30      2.04 o 
  12   1   6        2.97        1.96      1.25 o 
  13   1   6        4.28        5.24      1.65 o 
  14   1   6        0.01       -0.08      1.20 o 
 -17   2   6        0.91        1.77      1.35 o 
 -16   2   6        0.28        0.11      1.13 o 
 -15   2   6        9.79       19.75      8.81 o 
 -14   2   6        3.08        3.60      1.38 o 
 -13   2   6       43.96       51.40      2.72 o 
 -12   2   6       37.49       50.80      2.72 o 
 -11   2   6       72.70       70.97      2.63 o 
 -10   2   6       16.94       19.74      1.21 o 
  -9   2   6       96.05      103.13      2.63 o 
  -8   2   6        4.87        3.21      0.65 o 
  -7   2   6        0.82        2.45      0.47 o 
  -6   2   6        2.97        2.99      0.62 o 
  -5   2   6       64.04       84.76      2.06 o 
  -4   2   6        0.27        0.79      0.64 o 
  -3   2   6      429.71      455.46      4.42 o 
  -2   2   6      412.51      419.95      5.86 o 
  -1   2   6      153.57      146.25      2.49 o 
   0   2   6      126.82      116.06      2.73 o 
   1   2   6      230.72      223.13      3.06 o 
   2   2   6       13.85        9.60      1.58 o 
   3   2   6       32.81       34.80      1.59 o 
   4   2   6       20.04       21.90      1.81 o 
   5   2   6       40.85       44.84      2.29 o 
   6   2   6      231.88      221.57      3.17 o 
   7   2   6       71.27       68.01      2.71 o 
   8   2   6       17.38       17.63      2.19 o 
   9   2   6        4.71        5.97      1.25 o 
  10   2   6      106.01       93.74      2.12 o 
  11   2   6       58.15       51.40      1.98 o 
  12   2   6        1.45        0.99      1.15 o 
  13   2   6       21.22       20.00      2.28 o 
  14   2   6       22.60       24.69      1.82 o 
 -16   3   6       36.46       36.24      3.17 o 
 -15   3   6      104.14      104.28      6.47 o 
 -14   3   6        5.27        6.15      2.73 o 
 -13   3   6       43.36       39.87      6.76 o 
 -12   3   6        2.57        3.04      1.24 o 
 -11   3   6       16.22       16.91      4.73 o 
 -10   3   6        0.01       -0.06      0.79 o 
  -9   3   6       24.68       26.79      3.11 o 
  -8   3   6      126.19      124.21      3.17 o 
  -7   3   6       21.10       19.68      1.73 o 
  -6   3   6      146.13      143.86      2.06 o 
  -5   3   6        2.18        1.60      0.92 o 
  -4   3   6      147.64      157.25      2.52 o 
  -3   3   6        1.46        1.78      1.10 o 
  -2   3   6      517.80      524.18      8.17 o 
  -1   3   6       13.77       18.29      1.74 o 
   0   3   6      370.15      369.94      4.51 o 
   1   3   6      521.37      515.88      5.52 o 
   2   3   6        6.11        5.31      1.58 o 
   3   3   6      313.00      318.68      4.54 o 
   4   3   6       82.63       78.55      2.31 o 
   5   3   6       51.24       55.00      4.04 o 
   6   3   6        1.79        3.00      1.36 o 
   7   3   6       46.38       51.74      2.70 o 
   8   3   6        5.02        4.11      1.22 o 
   9   3   6        1.45        2.31      1.08 o 
  10   3   6        0.95        1.73      1.24 o 
  11   3   6       56.01       56.15      8.57 o 
  12   3   6       25.46       29.19      2.14 o 
 -14   4   6        9.12        7.50      4.18 o 
 -13   4   6        8.76       -1.76      6.66 o 
 -12   4   6        7.35        3.23      3.53 o 
 -11   4   6       21.47       20.59      3.39 o 
 -10   4   6        0.28        2.55      2.42 o 
  -9   4   6        6.30        6.58      2.62 o 
  -8   4   6       62.56       61.97      3.11 o 
  -7   4   6       54.35       54.72      1.49 o 
  -6   4   6      269.36      258.75      3.20 o 
  -5   4   6      256.87      251.38      4.85 o 
  -4   4   6       66.57       59.86      1.61 o 
  -3   4   6      140.41      139.07      2.48 o 
  -2   4   6      280.46      271.10      4.00 o 
  -1   4   6        1.71        2.81      1.18 o 
   0   4   6       21.21       23.64      1.40 o 
   1   4   6      125.32      122.58      2.50 o 
   2   4   6      220.77      218.20      2.88 o 
   3   4   6      113.61      117.15      2.66 o 
   4   4   6      106.07      101.72      2.82 o 
   5   4   6       83.00       75.96      2.68 o 
   6   4   6       30.73       34.82      2.43 o 
   7   4   6       43.29       40.91      2.26 o 
   8   4   6       17.57       14.39      2.93 o 
   9   4   6       10.19        7.19      2.59 o 
  10   4   6        0.16        2.23      1.79 o 
 -11   5   6       15.04       17.30      3.87 o 
 -10   5   6        4.63        3.55      3.80 o 
  -9   5   6        0.21        0.00      5.68 o 
  -8   5   6       18.23       23.33      5.49 o 
  -7   5   6       27.80       28.29      6.17 o 
  -6   5   6       94.81       94.67      5.04 o 
  -5   5   6        0.82        1.39      0.83 o 
  -4   5   6        7.53        7.69      1.34 o 
  -3   5   6        2.12        1.74      1.18 o 
  -2   5   6       60.87       61.68      1.72 o 
  -1   5   6       34.14       35.32      1.52 o 
   0   5   6        2.19        2.57      1.08 o 
   1   5   6      113.39      114.60      2.11 o 
   2   5   6        3.23        2.99      1.24 o 
   3   5   6       82.61       82.62      2.80 o 
   4   5   6        5.47        5.71      1.67 o 
   5   5   6       48.94       51.79      2.31 o 
   6   5   6        0.01        2.00      2.10 o 
   7   5   6       21.72       21.82      2.34 o 
 -18   1   7        4.49        4.68      1.86 o 
 -17   1   7        3.02        1.86      1.56 o 
 -16   1   7       75.37       78.37      2.63 o 
 -15   1   7        0.04        0.17      0.34 o 
 -14   1   7       30.86       33.87      1.13 o 
 -13   1   7       39.54       32.67      1.17 o 
 -12   1   7      133.85      138.85      2.47 o 
 -11   1   7      102.41      100.47      1.46 o 
 -10   1   7      382.23      383.94      3.96 o 
  -9   1   7       45.80       46.99      0.98 o 
  -8   1   7      111.00      126.70      2.05 o 
  -7   1   7        6.82        8.52      1.07 o 
  -6   1   7      205.06      217.84      3.15 o 
  -5   1   7        0.30       -0.25      0.73 o 
  -4   1   7        1.85        0.42      0.70 o 
  -3   1   7       55.72       57.62      1.61 o 
  -2   1   7       95.57       79.55      2.63 o 
  -1   1   7       17.83       19.62      1.37 o 
   0   1   7     1492.86     1555.32     13.58 o 
   1   1   7      298.67      304.60      4.03 o 
   2   1   7      296.90      270.47      3.58 o 
   3   1   7      191.70      176.98      3.42 o 
   4   1   7      146.42      140.06      3.23 o 
   5   1   7       30.26       30.10      1.99 o 
   6   1   7       27.08       29.16      2.00 o 
   7   1   7        1.08        1.14      1.21 o 
   8   1   7      182.30      177.51      3.67 o 
   9   1   7      159.04      157.18      3.07 o 
  10   1   7       39.49       41.88      2.34 o 
  11   1   7       37.55       37.99      1.96 o 
  12   1   7       40.92       41.67      1.89 o 
  13   1   7       42.69       43.97      2.10 o 
  14   1   7       18.20       13.25      2.18 o 
 -17   2   7        0.00       -0.02      1.45 o 
 -16   2   7       15.29       17.79      2.78 o 
 -15   2   7       75.19       72.39      3.50 o 
 -14   2   7       43.52       38.54      3.33 o 
 -13   2   7       57.75       50.88      3.08 o 
 -12   2   7      513.88      485.86      5.81 o 
 -11   2   7      227.13      218.79      2.97 o 
 -10   2   7       32.68       38.08      2.30 o 
  -9   2   7       73.64       74.93      1.50 o 
  -8   2   7        2.25        2.25      0.73 o 
  -7   2   7       20.21       21.30      1.11 o 
  -6   2   7       81.03       79.58      2.15 o 
  -5   2   7       10.75       11.54      1.05 o 
  -4   2   7      242.34      250.57      2.89 o 
  -3   2   7        1.82        4.55      1.15 o 
  -2   2   7      246.40      254.97      3.22 o 
  -1   2   7        2.47        1.39      1.01 o 
   0   2   7      272.61      254.44      4.61 o 
   1   2   7      145.90      148.83      2.59 o 
   2   2   7        0.11        0.84      1.28 o 
   3   2   7      922.76      911.18      8.44 o 
   4   2   7        0.03        0.14      0.99 o 
   5   2   7      168.01      165.46      3.05 o 
   6   2   7        2.76        4.37      1.44 o 
   7   2   7      390.04      387.18      4.33 o 
   8   2   7        5.89        6.17      1.52 o 
   9   2   7      145.42      146.01      2.46 o 
  10   2   7        1.00        1.59      1.15 o 
  11   2   7        0.27       -0.14      1.06 o 
  12   2   7        1.00        0.68      1.27 o 
  13   2   7        7.45        8.65      1.74 o 
 -16   3   7        0.20        0.15      3.00 o 
 -15   3   7        9.11        7.06      3.01 o 
 -14   3   7        4.19        3.97      2.68 o 
 -13   3   7        1.51        2.54      1.06 o 
 -12   3   7        4.03        3.57      1.10 o 
 -11   3   7        0.83        1.48      0.89 o 
 -10   3   7       26.04       23.23      3.16 o 
  -9   3   7       12.42       13.54      2.32 o 
  -8   3   7       36.62       33.36      1.53 o 
  -7   3   7       72.89       79.12      2.51 o 
  -6   3   7       13.35       18.32      1.22 o 
  -5   3   7        0.09        0.20      1.04 o 
  -4   3   7        5.37        3.68      1.48 o 
  -3   3   7       45.47       50.88      2.57 o 
  -2   3   7      135.82      131.25      2.63 o 
  -1   3   7        7.44        6.55      1.50 o 
   0   3   7       70.65       73.99      2.79 o 
   1   3   7      168.11      166.95      3.10 o 
   2   3   7      265.34      270.06      3.56 o 
   3   3   7        9.96       10.50      1.49 o 
   4   3   7       39.19       42.88      2.14 o 
   5   3   7        0.36        0.58      1.31 o 
   6   3   7        0.00        1.20      1.60 o 
   7   3   7        1.61        1.55      1.61 o 
   8   3   7      163.22      156.16      4.39 o 
   9   3   7        2.14        1.44      1.30 o 
  10   3   7       77.22       79.16      2.39 o 
  11   3   7       21.87       18.90      2.16 o 
  12   3   7       25.99       30.22      2.84 o 
 -14   4   7        6.64        6.79      3.32 o 
 -13   4   7       41.91       38.94      5.19 o 
 -12   4   7        2.65        4.09      4.92 o 
 -11   4   7        6.20        5.00      2.91 o 
 -10   4   7        0.17        0.37      2.70 o 
  -9   4   7       25.86       28.59      2.10 o 
  -8   4   7        7.06        4.77      0.68 o 
  -7   4   7        0.02       -0.13      0.54 o 
  -6   4   7        2.96        2.88      0.81 o 
  -5   4   7      201.41      196.76      2.46 o 
  -4   4   7      143.14      143.70      3.28 o 
  -3   4   7       17.38       19.48      2.49 o 
  -2   4   7       17.09       16.03      1.33 o 
  -1   4   7       15.97       18.52      1.65 o 
   0   4   7      119.68      117.51      2.39 o 
   1   4   7        7.42        8.92      1.78 o 
   2   4   7        0.00        0.36      1.22 o 
   3   4   7      105.01      101.84      2.72 o 
   4   4   7        0.27        0.56      1.43 o 
   5   4   7      143.03      145.50      3.25 o 
   6   4   7       62.18       59.72      2.85 o 
   7   4   7       48.26       50.02      2.66 o 
   8   4   7        2.40        2.80      1.71 o 
   9   4   7       32.79       35.28      2.42 o 
 -10   5   7       20.91       12.74      5.29 o 
  -9   5   7        0.37        1.76      4.12 o 
  -8   5   7        0.10        4.51      7.84 o 
  -7   5   7       45.39       51.11      7.64 o 
  -6   5   7       11.94       12.48      2.38 o 
  -5   5   7        3.34        2.88      1.20 o 
  -4   5   7       35.64       36.78      1.56 o 
  -3   5   7       10.87       10.76      1.44 o 
  -2   5   7       25.80       23.80      1.64 o 
  -1   5   7       17.25       18.28      1.38 o 
   0   5   7        5.67        5.50      1.37 o 
   1   5   7        0.01       -0.53      1.00 o 
   2   5   7        2.15        0.97      1.13 o 
   3   5   7       45.98       51.22      3.01 o 
   4   5   7        5.58        6.16      2.19 o 
   5   5   7        0.14        0.75      1.49 o 
   6   5   7        1.08        1.52      1.57 o 
 -18   0   8        5.49        3.33      3.14 o 
 -17   0   8        6.23        3.19      1.35 o 
 -16   0   8        1.35        2.19      1.14 o 
 -15   0   8        0.01       -0.20      1.30 o 
 -14   0   8        6.12        7.45      1.51 o 
 -13   0   8       11.55       16.57      4.90 o 
 -12   0   8       43.22       46.97      2.21 o 
 -11   0   8       93.54      100.69      2.83 o 
 -10   0   8       68.52       69.52      2.43 o 
  -9   0   8      549.05      552.71     12.54 o 
  -8   0   8     1459.32     1429.89     16.29 o 
  -7   0   8      383.83      349.67      4.71 o 
  -6   0   8       47.40       56.45      4.90 o 
  -5   0   8      371.11      388.98      5.12 o 
  -4   0   8        1.69        2.05      1.31 o 
  -3   0   8     1164.30     1125.39     13.17 o 
  -2   0   8     2225.57     2368.37     35.48 o 
  -1   0   8     2058.98     2057.51     24.46 o 
   0   0   8     1143.20     1146.61     21.17 o 
   1   0   8      695.24      700.05      9.28 o 
   2   0   8      863.76      858.78     19.21 o 
   3   0   8       18.58       21.84      2.56 o 
   4   0   8      180.57      186.26      4.50 o 
   5   0   8      520.16      504.30     19.11 o 
   6   0   8      161.11      162.13      4.57 o 
   7   0   8      261.00      254.32      5.75 o 
   8   0   8       82.97       86.41      3.39 o 
   9   0   8        2.13        2.01      1.77 o 
  10   0   8        2.84        1.88      2.08 o 
  11   0   8      113.75      116.51      4.92 o 
  12   0   8       26.59       30.34      2.75 o 
  13   0   8       16.25       18.47      2.91 o 
 -18   1   8        4.03        4.19      1.80 o 
 -17   1   8        2.65        3.04      1.70 o 
 -16   1   8        0.58        0.86      2.36 o 
 -15   1   8       57.26       56.09      3.20 o 
 -14   1   8        3.21        3.05      0.67 o 
 -13   1   8        2.23        1.18      0.97 o 
 -12   1   8      100.27       92.34      6.86 o 
 -11   1   8       29.03       28.90      1.65 o 
 -10   1   8      159.39      159.17      2.80 o 
  -9   1   8        0.01        0.15      0.85 o 
  -8   1   8       31.12       31.19      1.33 o 
  -7   1   8       15.75       16.24      1.92 o 
  -6   1   8        6.96        8.71      0.95 o 
  -5   1   8      207.83      229.36      3.78 o 
  -4   1   8       43.51       47.02      1.55 o 
  -3   1   8        2.42        4.56      1.13 o 
  -2   1   8       97.22      108.05      3.56 o 
  -1   1   8        2.84        3.62      1.45 o 
   0   1   8        0.62        0.01      1.13 o 
   1   1   8       45.02       45.39      1.88 o 
   2   1   8       69.61       75.39      2.24 o 
   3   1   8      184.21      180.40      3.41 o 
   4   1   8       95.66       96.06      3.60 o 
   5   1   8       64.38       68.87      2.65 o 
   6   1   8       62.41       63.77      2.41 o 
   7   1   8        3.92        4.42      1.39 o 
   8   1   8       14.05       11.18      1.81 o 
   9   1   8       33.79       34.93      2.20 o 
  10   1   8       11.46       13.65      1.74 o 
  11   1   8        5.93        5.38      1.62 o 
  12   1   8       19.88       18.03      2.37 o 
  13   1   8        0.01        0.78      1.76 o 
 -17   2   8        2.11        2.70      2.45 o 
 -16   2   8       11.14       11.38      3.04 o 
 -15   2   8       22.30       24.85      2.62 o 
 -14   2   8       26.91       27.75      2.14 o 
 -13   2   8        0.76        0.01      1.19 o 
 -12   2   8        8.53        6.61      1.78 o 
 -11   2   8        0.60        1.26      1.49 o 
 -10   2   8        9.04       11.05      0.84 o 
  -9   2   8        0.61        0.47      0.72 o 
  -8   2   8        7.84        8.90      1.49 o 
  -7   2   8       34.17       33.29      2.55 o 
  -6   2   8       19.48       24.83      1.29 o 
  -5   2   8       72.82       80.58      2.40 o 
  -4   2   8       55.05       58.56      2.18 o 
  -3   2   8       49.28       57.40      1.95 o 
  -2   2   8       56.07       60.66      2.01 o 
  -1   2   8       71.35       69.07      2.62 o 
   0   2   8       68.16       61.55      2.55 o 
   1   2   8      136.35      132.52      2.74 o 
   2   2   8       72.96       76.64      2.42 o 
   3   2   8       16.05       17.33      1.91 o 
   4   2   8       73.17       73.98      2.14 o 
   5   2   8       30.85       33.29      3.33 o 
   6   2   8       21.03       19.40      2.51 o 
   7   2   8        8.81        7.57      2.32 o 
   8   2   8       28.08       29.70      1.98 o 
   9   2   8        0.55        0.00      1.11 o 
  10   2   8       12.19       10.90      1.51 o 
  11   2   8       51.05       46.63      2.17 o 
  12   2   8       17.66       15.13      1.85 o 
 -15   3   8        0.56        4.68      2.87 o 
 -14   3   8       13.79       10.51      3.01 o 
 -13   3   8       13.47       11.74      1.39 o 
 -12   3   8       16.71       14.85      1.75 o 
 -11   3   8        1.95        1.30      2.11 o 
 -10   3   8      195.55      193.14      4.77 o 
  -9   3   8        0.09       -0.12      0.46 o 
  -8   3   8        4.00        4.21      0.91 o 
  -7   3   8       29.63       32.37      3.37 o 
  -6   3   8        3.80        2.66      1.33 o 
  -5   3   8        3.38        3.92      1.23 o 
  -4   3   8        4.76        5.52      1.36 o 
  -3   3   8       11.71        8.55      1.81 o 
  -2   3   8      505.10      492.31      5.96 o 
  -1   3   8      128.78      136.34      3.34 o 
   0   3   8        5.19        5.07      1.56 o 
   1   3   8       37.66       42.94      2.86 o 
   2   3   8        3.93        5.48      1.55 o 
   3   3   8      115.99      120.56      2.86 o 
   4   3   8        1.08        0.21      1.21 o 
   5   3   8        7.02        8.53      1.66 o 
   6   3   8       23.71       23.39      2.56 o 
   7   3   8       37.86       39.66      5.99 o 
   8   3   8        1.88        3.01      1.79 o 
   9   3   8      126.93      127.31      3.48 o 
  10   3   8        4.65        4.38      1.40 o 
  11   3   8       95.04       96.54      4.09 o 
 -13   4   8        2.69        3.64      3.12 o 
 -12   4   8        0.05        0.59      2.49 o 
 -11   4   8       28.25      181.18    102.12 o 
 -10   4   8       46.64       50.24      3.36 o 
  -9   4   8        6.10        4.95      1.25 o 
  -8   4   8       12.23        8.24      1.40 o 
  -7   4   8       19.27       20.09      1.35 o 
  -6   4   8       20.65       25.47      1.71 o 
  -5   4   8        1.70        0.79      1.00 o 
  -4   4   8       11.10        8.61      1.42 o 
  -3   4   8        1.50        1.67      1.34 o 
  -2   4   8       22.42       19.48      1.89 o 
  -1   4   8        0.99        1.24      1.21 o 
   0   4   8       38.65       37.17      2.09 o 
   1   4   8       16.82       16.53      2.03 o 
   2   4   8        0.53        0.98      1.63 o 
   3   4   8       20.09       24.04      2.33 o 
   4   4   8        4.39        3.56      2.18 o 
   5   4   8       11.39        9.00      2.32 o 
   6   4   8       28.92       33.90      2.50 o 
   7   4   8        0.32        0.01      1.44 o 
   8   4   8        7.03        6.84      2.03 o 
  -9   5   8        0.24        3.95      3.39 o 
  -8   5   8       22.48       22.53      5.04 o 
  -7   5   8       38.53       36.19      4.30 o 
  -6   5   8       79.10       85.36      4.99 o 
  -5   5   8       32.86       30.71      1.54 o 
  -4   5   8       61.41       53.74      2.24 o 
  -3   5   8       90.45       90.21      2.85 o 
  -2   5   8        1.49        2.81      1.65 o 
  -1   5   8       21.12       21.51      2.69 o 
   0   5   8       14.93       15.67      1.75 o 
   1   5   8        1.20        1.02      1.77 o 
   2   5   8      115.54      114.25      4.64 o 
   3   5   8       24.86       26.21      4.31 o 
   4   5   8       22.26       18.92      2.50 o 
 -17   1   9        2.18        5.10      2.23 o 
 -16   1   9        4.40        1.13      1.74 o 
 -15   1   9        4.91        2.59      1.53 o 
 -14   1   9        0.71        1.13      0.87 o 
 -13   1   9       54.46       48.42      1.94 o 
 -12   1   9       96.55       92.11      3.28 o 
 -11   1   9        1.27        2.30      1.19 o 
 -10   1   9       70.36       66.63      1.70 o 
  -9   1   9        0.00        0.25      0.85 o 
  -8   1   9       58.48       65.88      1.72 o 
  -7   1   9      176.33      182.83      2.42 o 
  -6   1   9        2.71        1.84      0.97 o 
  -5   1   9      295.13      290.26      3.83 o 
  -4   1   9       32.06       32.94      1.73 o 
  -3   1   9      170.20      171.20      3.21 o 
  -2   1   9       74.72       81.69      2.30 o 
  -1   1   9      355.47      357.50      4.19 o 
   0   1   9       18.38       19.51      2.10 o 
   1   1   9      163.46      170.96      3.11 o 
   2   1   9        2.21        2.65      1.81 o 
   3   1   9      137.68      133.12      3.08 o 
   4   1   9       76.17       73.34      3.15 o 
   5   1   9       23.90       18.84      2.19 o 
   6   1   9        0.07        0.93      1.60 o 
   7   1   9      127.00      126.18      3.41 o 
   8   1   9       77.24       85.32      2.66 o 
   9   1   9       50.70       52.24      2.24 o 
  10   1   9       28.35       31.40      2.26 o 
  11   1   9        2.35        2.43      1.45 o 
  12   1   9       12.43       10.51      1.96 o 
 -17   2   9        0.28       -0.12      1.80 o 
 -16   2   9        8.04        6.30      2.12 o 
 -15   2   9        8.33        5.12      1.80 o 
 -14   2   9        7.23        6.00      1.79 o 
 -13   2   9       71.21       66.44      2.70 o 
 -12   2   9       23.05       24.13      2.27 o 
 -11   2   9       11.91       12.58      1.02 o 
 -10   2   9       47.83       49.13      1.46 o 
  -9   2   9       42.02       51.11      1.35 o 
  -8   2   9      175.14      182.14      3.37 o 
  -7   2   9      103.90      110.70      1.87 o 
  -6   2   9      166.20      172.29      3.20 o 
  -5   2   9        6.16        5.61      1.20 o 
  -4   2   9      277.62      289.54      3.74 o 
  -3   2   9      109.58      107.02      2.61 o 
  -2   2   9        4.92        2.58      1.86 o 
  -1   2   9        0.92        1.78      1.39 o 
   0   2   9       57.85       57.49      2.83 o 
   1   2   9      747.46      735.41      8.44 o 
   2   2   9       13.32       13.28      1.89 o 
   3   2   9        1.60        1.49      1.37 o 
   4   2   9        3.26        2.35      1.78 o 
   5   2   9       96.58      103.29      3.12 o 
   6   2   9       17.96       17.66      1.98 o 
   7   2   9        0.03       -1.23      1.69 o 
   8   2   9       12.17       11.04      2.47 o 
   9   2   9       52.54       53.11      6.05 o 
  10   2   9       12.28       11.36      1.89 o 
  11   2   9      108.59      107.03      3.22 o 
 -15   3   9        1.40        1.61      2.68 o 
 -14   3   9        9.17        5.40      2.96 o 
 -13   3   9       37.77       41.75      2.96 o 
 -12   3   9       75.07       64.49      2.80 o 
 -11   3   9      154.83      159.32      5.46 o 
 -10   3   9        4.25        4.84      2.07 o 
  -9   3   9      133.22      136.05      3.25 o 
  -8   3   9       18.88       14.09      1.20 o 
  -7   3   9       11.64       11.37      0.98 o 
  -6   3   9       17.24       18.70      1.87 o 
  -5   3   9       49.17       52.62      3.06 o 
  -4   3   9        5.06        5.62      1.35 o 
  -3   3   9      103.52      111.04      2.83 o 
  -2   3   9      139.05      133.34      2.93 o 
  -1   3   9        7.88        9.80      1.76 o 
   0   3   9       38.86       44.16      2.12 o 
   1   3   9       21.36       18.20      2.17 o 
   2   3   9        4.93        4.88      1.71 o 
   3   3   9        1.21        1.78      1.74 o 
   4   3   9        1.05        0.84      1.34 o 
   5   3   9       23.98       24.89      3.96 o 
   6   3   9       70.73       73.49      2.83 o 
   7   3   9        0.01        0.88      2.05 o 
   8   3   9        5.68        3.26      2.01 o 
   9   3   9       13.65       11.66      1.95 o 
 -12   4   9        2.25        2.74      4.12 o 
 -11   4   9        4.28        3.20      2.38 o 
 -10   4   9       24.33       20.90      7.22 o 
  -9   4   9        0.01        2.05      2.18 o 
  -8   4   9       72.83       73.06      3.53 o 
  -7   4   9        9.30        8.37      1.13 o 
  -6   4   9       43.60       45.59      2.35 o 
  -5   4   9       13.61       11.75      1.36 o 
  -4   4   9        7.91        7.64      1.43 o 
  -3   4   9        0.50        2.90      1.34 o 
  -2   4   9        2.45        1.93      1.61 o 
  -1   4   9        0.01        0.23      1.55 o 
   0   4   9       45.36       44.24      2.54 o 
   1   4   9       17.23       15.22      2.02 o 
   2   4   9       27.45       30.39      2.54 o 
   3   4   9       22.12       26.51      2.87 o 
   4   4   9       50.71       59.77      3.04 o 
   5   4   9        7.36        6.02      2.14 o 
   6   4   9        0.00        1.68      1.93 o 
   7   4   9        4.32        4.23      2.02 o 
  -8   5   9        1.50        4.30      4.18 o 
  -7   5   9        2.39        2.75      3.91 o 
  -6   5   9        3.55        4.86      3.39 o 
  -5   5   9        7.77        6.88      1.48 o 
  -4   5   9       11.00        8.19      1.59 o 
  -3   5   9        2.69        3.30      1.44 o 
  -2   5   9        0.28        2.67      1.72 o 
  -1   5   9        5.84        3.12      1.69 o 
   0   5   9        1.93        0.77      1.74 o 
   1   5   9       51.94       56.27      3.35 o 
   2   5   9        8.34        5.35      2.25 o 
 -17   0  10       24.95       40.38      4.90 o 
 -16   0  10       54.87       56.19      3.60 o 
 -15   0  10        8.93        5.18      2.48 o 
 -14   0  10      103.05      110.04      2.89 o 
 -13   0  10      133.80      127.15      4.13 o 
 -12   0  10      265.64      261.94      4.43 o 
 -11   0  10      133.42      126.20      4.90 o 
 -10   0  10      302.91      283.87      8.62 o 
  -9   0  10      298.30      278.31      4.71 o 
  -8   0  10      110.65      100.14      5.88 o 
  -7   0  10       24.33       22.50      1.93 o 
  -6   0  10       15.55       20.31      3.04 o 
  -5   0  10       28.56       33.57      2.26 o 
  -4   0  10        8.55        7.41      2.06 o 
  -3   0  10       10.91       12.42      3.43 o 
  -2   0  10       86.26       86.06      5.36 o 
  -1   0  10        1.37        0.72      1.79 o 
   0   0  10      215.27      225.51      5.11 o 
   1   0  10       84.18       86.49      3.79 o 
   2   0  10       61.53       67.05      3.60 o 
   3   0  10      216.96      217.72      6.50 o 
   4   0  10      132.09      145.56      7.55 o 
   5   0  10        9.28        9.29      3.53 o 
   6   0  10      463.34      438.24      9.97 o 
   7   0  10        0.03       -0.39      2.22 o 
   8   0  10       14.23       15.07      2.83 o 
   9   0  10        0.49       -0.04      1.90 o 
  10   0  10      137.55      143.41      4.40 o 
  11   0  10        5.23        3.10      2.33 o 
 -17   1  10        2.36        4.71      2.13 o 
 -16   1  10        2.84        1.68      1.64 o 
 -15   1  10        2.44        3.50      1.78 o 
 -14   1  10        1.19        1.25      0.92 o 
 -13   1  10       38.68       37.39      1.15 o 
 -12   1  10       10.33       10.76      1.06 o 
 -11   1  10        4.11        1.54      0.97 o 
 -10   1  10       37.82       41.12      2.09 o 
  -9   1  10      105.42      116.16      2.37 o 
  -8   1  10      194.76      188.59      2.77 o 
  -7   1  10       28.54       27.03      1.51 o 
  -6   1  10       26.82       24.04      1.51 o 
  -5   1  10       39.81       39.19      3.31 o 
  -4   1  10       24.11       25.07      1.79 o 
  -3   1  10      111.25      111.71      2.93 o 
  -2   1  10       29.65       34.03      1.92 o 
  -1   1  10      109.10      112.14      2.95 o 
   0   1  10       28.76       27.31      2.37 o 
   1   1  10      185.28      178.87      3.38 o 
   2   1  10        5.19        4.37      1.66 o 
   3   1  10      182.46      182.74      3.86 o 
   4   1  10       21.44       18.32      2.05 o 
   5   1  10       25.37       29.55      2.27 o 
   6   1  10        4.56        3.54      2.68 o 
   7   1  10       57.41       60.87      3.16 o 
   8   1  10       22.04       19.95      2.47 o 
   9   1  10        1.08        1.34      1.46 o 
  10   1  10        8.03        8.02      1.87 o 
  11   1  10        0.54       -0.48      1.67 o 
 -16   2  10        1.48        0.80      1.74 o 
 -15   2  10        0.00       -0.59      1.64 o 
 -14   2  10        3.63        3.45      1.55 o 
 -13   2  10        4.31        2.60      1.41 o 
 -12   2  10        0.04       -0.01      0.84 o 
 -11   2  10        9.51        9.30      0.92 o 
 -10   2  10        0.03        0.82      0.86 o 
  -9   2  10       25.59       31.02      1.50 o 
  -8   2  10        1.11        1.02      1.27 o 
  -7   2  10        5.01        4.89      1.26 o 
  -6   2  10       16.76       17.45      1.52 o 
  -5   2  10       30.34       34.19      1.96 o 
  -4   2  10       23.77       31.19      2.92 o 
  -3   2  10       20.49       23.92      1.87 o 
  -2   2  10       88.81       88.22      2.91 o 
  -1   2  10       78.67       79.37      3.23 o 
   0   2  10        2.73        5.79      1.61 o 
   1   2  10        3.29        4.18      1.93 o 
   2   2  10       11.44       11.58      1.81 o 
   3   2  10       17.34       16.45      2.13 o 
   4   2  10        6.78        6.89      1.88 o 
   5   2  10        2.09        0.22      1.36 o 
   6   2  10        5.50        5.28      1.84 o 
   7   2  10        2.77        3.03      1.79 o 
   8   2  10       22.71       20.69      2.60 o 
   9   2  10       12.89       14.09      2.21 o 
  10   2  10       19.27       17.88      2.44 o 
 -14   3  10        7.22        4.18      3.51 o 
 -13   3  10        0.21        0.72      1.57 o 
 -12   3  10       22.97       21.22      3.05 o 
 -11   3  10       15.28        7.37      3.24 o 
 -10   3  10        0.06       -1.01      1.88 o 
  -9   3  10       11.34       11.38      1.19 o 
  -8   3  10       23.50       21.22      2.35 o 
  -7   3  10        8.53        7.82      1.13 o 
  -6   3  10       41.46       41.99      1.68 o 
  -5   3  10       11.73       13.29      1.44 o 
  -4   3  10       81.48       84.05      2.59 o 
  -3   3  10        1.08        1.58      1.64 o 
  -2   3  10       71.51       81.44      2.78 o 
  -1   3  10        0.16        0.14      1.53 o 
   0   3  10        0.44        0.32      1.44 o 
   1   3  10        3.94        2.59      1.61 o 
   2   3  10        1.56        0.86      1.44 o 
   3   3  10       88.43       86.83      2.71 o 
   4   3  10       12.48       10.91      2.20 o 
   5   3  10       16.63       19.33      2.44 o 
   6   3  10       10.83       16.42      2.13 o 
   7   3  10       40.97       41.71      2.59 o 
   8   3  10        5.43        5.91      2.47 o 
 -12   4  10        0.03       -0.88      2.77 o 
 -11   4  10        1.08        0.97      3.23 o 
 -10   4  10       26.07       19.02      4.59 o 
  -9   4  10        7.85        4.88      2.81 o 
  -8   4  10       75.97       87.96      3.90 o 
  -7   4  10       22.62       20.60      1.80 o 
  -6   4  10      102.43      110.35      3.34 o 
  -5   4  10       81.97       82.88      3.43 o 
  -4   4  10       76.25       71.08      2.26 o 
  -3   4  10       53.35       53.52      3.45 o 
  -2   4  10       25.50       25.36      2.13 o 
  -1   4  10        1.06        1.55      2.33 o 
   0   4  10       14.94       16.47      2.15 o 
   1   4  10       60.51       56.57      3.96 o 
   2   4  10       82.53       89.88      3.55 o 
   3   4  10       74.16       79.55      4.95 o 
   4   4  10       10.99        7.25      2.64 o 
   5   4  10       14.77        9.71      2.84 o 
  -5   5  10        4.09        2.37      1.59 o 
  -4   5  10       12.92       12.53      2.04 o 
  -3   5  10        1.55        0.48      1.24 o 
  -2   5  10       23.22       24.71      3.15 o 
  -1   5  10        2.41        1.76      1.92 o 
 -16   1  11       10.91        9.24      2.06 o 
 -15   1  11       24.09       25.35      1.96 o 
 -14   1  11       24.00       24.93      1.42 o 
 -13   1  11       12.49        5.90      1.42 o 
 -12   1  11       19.81       25.24      1.59 o 
 -11   1  11        0.48       -0.01      0.74 o 
 -10   1  11        4.90        5.76      1.13 o 
  -9   1  11       35.82       38.78      1.64 o 
  -8   1  11      135.36      134.85      2.69 o 
  -7   1  11       83.62       77.97      2.08 o 
  -6   1  11       25.05       28.49      1.98 o 
  -5   1  11        0.11        0.11      1.01 o 
  -4   1  11       15.97       18.06      1.98 o 
  -3   1  11       55.81       58.74      2.24 o 
  -2   1  11       68.32       59.60      2.86 o 
  -1   1  11       49.62       54.03      3.29 o 
   0   1  11       43.59       46.45      2.86 o 
   1   1  11       28.72       26.15      2.15 o 
   2   1  11       49.14       49.38      3.56 o 
   3   1  11        3.70        4.19      2.02 o 
   4   1  11        0.03        0.22      1.86 o 
   5   1  11       97.65      101.03      3.37 o 
   6   1  11       52.38       60.94      3.01 o 
   7   1  11       30.12       40.16      2.98 o 
   8   1  11       22.10       20.26      2.53 o 
   9   1  11       17.15       14.98      2.28 o 
 -15   2  11       11.50       12.53      2.44 o 
 -14   2  11       17.27       11.23      2.27 o 
 -13   2  11       31.09       38.37      3.96 o 
 -12   2  11       65.21       56.59      2.32 o 
 -11   2  11       35.23       35.12      1.62 o 
 -10   2  11       68.68       72.86      2.10 o 
  -9   2  11       30.32       31.08      1.81 o 
  -8   2  11       17.10       13.05      1.85 o 
  -7   2  11      115.39      109.73      2.78 o 
  -6   2  11        0.14        0.64      1.24 o 
  -5   2  11       96.63       90.63      3.02 o 
  -4   2  11      185.98      179.92      3.23 o 
  -3   2  11       40.81       41.47      2.91 o 
  -2   2  11       25.13       27.61      3.19 o 
  -1   2  11       14.20       12.61      2.00 o 
   0   2  11        4.11        5.47      1.80 o 
   1   2  11        4.88        3.32      1.81 o 
   2   2  11       27.91       33.55      2.98 o 
   3   2  11        1.35        4.37      2.04 o 
   4   2  11       46.23       51.99      3.06 o 
   5   2  11       55.08       53.35      3.12 o 
   6   2  11       13.43       15.35      2.62 o 
   7   2  11       67.62       74.29      3.02 o 
   8   2  11        0.07        1.33      1.95 o 
 -14   3  11        0.09        3.72      3.92 o 
 -13   3  11        0.94        1.70      3.06 o 
 -12   3  11       10.85        9.74      2.60 o 
 -11   3  11        0.13        1.80      2.90 o 
 -10   3  11        7.38        3.10      2.14 o 
  -9   3  11       15.70       12.45      1.63 o 
  -8   3  11        3.76        4.37      1.08 o 
  -7   3  11        0.27        0.20      1.60 o 
  -6   3  11        1.45        2.79      1.78 o 
  -5   3  11        0.49       -0.24      1.40 o 
  -4   3  11        7.29        7.62      1.64 o 
  -3   3  11       42.19       52.44      2.52 o 
  -2   3  11        8.75        9.30      2.07 o 
  -1   3  11       19.31       22.90      2.16 o 
   0   3  11       59.58       55.88      2.95 o 
   1   3  11       17.04       15.15      2.62 o 
   2   3  11       59.02       61.09      3.11 o 
   3   3  11        0.18       -0.80      1.52 o 
   4   3  11       37.68       44.13      2.57 o 
   5   3  11        0.77        0.66      2.04 o 
   6   3  11       17.03       15.80      2.51 o 
   7   3  11        2.24        2.49      1.90 o 
 -10   4  11        0.11       -1.05      3.53 o 
  -9   4  11        8.92        7.96      4.24 o 
  -8   4  11        2.82        3.18      3.73 o 
  -7   4  11        0.07       -1.65      2.10 o 
  -6   4  11        6.10        6.28      3.46 o 
  -5   4  11        8.83        4.77      2.60 o 
  -4   4  11        9.35        7.12      2.76 o 
  -3   4  11        2.72        1.45      1.87 o 
  -2   4  11        0.14       -0.25      1.82 o 
  -1   4  11        1.53        3.23      2.04 o 
   0   4  11       39.74       48.56      3.44 o 
   1   4  11       12.49       12.86      2.35 o 
   2   4  11       23.83       21.67      3.29 o 
   3   4  11       23.10       21.77      2.96 o 
   4   4  11        0.00       -3.92      4.12 o 
 -16   0  12        5.61        4.52      2.82 o 
 -15   0  12       33.95       30.42      5.55 o 
 -14   0  12        0.28        1.42      1.62 o 
 -13   0  12        3.04        2.94      1.93 o 
 -12   0  12        0.07        1.61      2.76 o 
 -11   0  12       25.60       31.29      5.29 o 
 -10   0  12       86.07       73.21      3.59 o 
  -9   0  12       64.46       81.89      4.97 o 
  -8   0  12       20.82       16.40      2.76 o 
  -7   0  12        9.98       10.27      2.61 o 
  -6   0  12        0.18       -0.03      2.48 o 
  -5   0  12       85.78       85.62      3.38 o 
  -4   0  12       83.92       83.45      6.57 o 
  -3   0  12      372.18      369.83      8.24 o 
  -2   0  12       67.65       57.61      5.39 o 
  -1   0  12      659.40      656.37     10.95 o 
   0   0  12      289.68      282.40      7.78 o 
   1   0  12      150.84      165.02      6.64 o 
   2   0  12       19.98       13.79      3.80 o 
   3   0  12       39.04       39.31      3.87 o 
   4   0  12       88.06       92.80      5.72 o 
   5   0  12       15.75       16.41      4.36 o 
   6   0  12       38.70       34.03      6.86 o 
   7   0  12       44.66       56.68      5.59 o 
   8   0  12       11.62       12.34      2.89 o 
 -15   1  12        1.23       -0.17      1.63 o 
 -14   1  12        6.64        4.59      1.58 o 
 -13   1  12       17.97       18.33      1.65 o 
 -12   1  12        0.48        0.65      1.20 o 
 -11   1  12        1.79        2.00      1.67 o 
 -10   1  12       34.26       32.58      1.99 o 
  -9   1  12        1.59        0.75      1.19 o 
  -8   1  12        0.02        0.45      1.16 o 
  -7   1  12       50.17       43.76      1.95 o 
  -6   1  12        0.02       -0.34      1.46 o 
  -5   1  12       31.85       30.77      3.99 o 
  -4   1  12       14.66       14.42      1.75 o 
  -3   1  12        1.51        2.00      1.83 o 
  -2   1  12       40.73       40.91      3.24 o 
  -1   1  12        6.94        7.16      2.01 o 
   0   1  12       15.48       22.47      4.05 o 
   1   1  12       27.19       25.33      2.56 o 
   2   1  12        6.85        8.53      2.52 o 
   3   1  12        1.35        0.66      1.66 o 
   4   1  12        2.85        4.41      2.28 o 
   5   1  12        0.03       -0.59      2.06 o 
   6   1  12        9.52        9.77      2.42 o 
   7   1  12        0.90        0.16      1.61 o 
   8   1  12        8.78        7.42      2.41 o 
 -14   2  12       11.01       11.69      2.86 o 
 -13   2  12        7.12        6.91      2.27 o 
 -12   2  12        0.36        2.31      2.15 o 
 -11   2  12        0.01       -0.01      0.87 o 
 -10   2  12       13.78       17.06      1.69 o 
  -9   2  12        3.26        3.43      1.39 o 
  -8   2  12        2.59        4.55      1.80 o 
  -7   2  12        0.20        1.87      1.48 o 
  -6   2  12        0.92        0.53      1.36 o 
  -5   2  12       36.16       36.79      2.69 o 
  -4   2  12       18.63       20.62      3.66 o 
  -3   2  12        2.42        3.29      1.56 o 
  -2   2  12        0.22       -0.95      1.83 o 
  -1   2  12       15.36       18.45      2.21 o 
   0   2  12        0.02       -0.84      1.54 o 
   1   2  12        0.01       -0.94      1.78 o 
   2   2  12        0.36        0.74      1.78 o 
   3   2  12        0.75        0.92      1.76 o 
   4   2  12        5.62        5.25      2.32 o 
   5   2  12        5.69        4.92      2.57 o 
   6   2  12       13.33       12.40      2.48 o 
   7   2  12        7.13        6.41      2.56 o 
 -12   3  12        6.32        4.61      2.79 o 
 -11   3  12       10.13       10.00      3.05 o 
 -10   3  12       20.73       16.26      3.71 o 
  -9   3  12        0.12       -0.99      1.21 o 
  -8   3  12        1.77        2.11      1.35 o 
  -7   3  12        0.75        2.08      1.30 o 
  -6   3  12        0.80        0.08      1.36 o 
  -5   3  12       43.08       43.01      2.24 o 
  -4   3  12       16.86       16.36      2.47 o 
  -3   3  12        0.02        1.38      1.60 o 
  -2   3  12      101.52       92.50      3.13 o 
  -1   3  12       15.32       11.89      2.27 o 
   0   3  12        7.54        5.59      2.19 o 
   1   3  12       18.83       14.94      4.78 o 
   2   3  12        0.03       -0.08      1.44 o 
   3   3  12       14.40       13.40      2.22 o 
   4   3  12        7.27       18.25      6.30 o 
   5   3  12        4.76        1.98      2.45 o 
  -8   4  12        0.22        0.70      2.90 o 
  -7   4  12        0.81        0.02      3.03 o 
  -6   4  12        1.25        1.07      1.75 o 
  -5   4  12        0.26       -0.91      2.09 o 
  -4   4  12        2.55        3.59      2.70 o 
  -3   4  12        0.80        1.75      1.80 o 
  -2   4  12        0.01        1.28      2.27 o 
  -1   4  12        7.08        5.22      2.16 o 
   0   4  12       35.37       44.87      4.69 o 
   1   4  12        4.05        4.73      2.83 o 
 -14   1  13       10.50       11.22      2.45 o 
 -13   1  13       15.85       15.40      1.75 o 
 -12   1  13       17.88       12.75      1.76 o 
 -11   1  13        0.36        0.64      1.17 o 
 -10   1  13        0.00        1.55      1.26 o 
  -9   1  13        4.60        2.84      1.47 o 
  -8   1  13        0.37       -0.88      1.36 o 
  -7   1  13        5.12        7.41      1.75 o 
  -6   1  13       12.01       13.26      1.79 o 
  -5   1  13        9.54        8.23      2.08 o 
  -4   1  13        4.45        2.92      1.75 o 
  -3   1  13       12.37        9.83      2.20 o 
  -2   1  13       13.43       10.90      2.40 o 
  -1   1  13       30.74       38.27      9.56 o 
   0   1  13        0.76        3.83      1.90 o 
   1   1  13       57.80       62.30      4.16 o 
   2   1  13        2.03        5.05      2.61 o 
   3   1  13        0.22        1.87      1.96 o 
   4   1  13        7.32       10.97      2.68 o 
   5   1  13        3.71        2.89      2.40 o 
   6   1  13        7.72        7.38      3.57 o 
 -13   2  13        0.18       -0.36      2.08 o 
 -12   2  13        1.11        7.30      3.71 o 
 -11   2  13        2.70        3.06      1.48 o 
 -10   2  13       26.78       27.00      2.67 o 
  -9   2  13       57.59       54.72      2.48 o 
  -8   2  13       65.74       65.87      3.06 o 
  -7   2  13        0.92        0.47      1.87 o 
  -6   2  13       54.13       47.73      2.60 o 
  -5   2  13       59.22       55.49      2.44 o 
  -4   2  13        4.23        7.38      1.91 o 
  -3   2  13        0.23        1.38      1.77 o 
  -2   2  13       20.87       31.41      5.02 o 
  -1   2  13        0.29        0.80      1.62 o 
   0   2  13        3.43        2.39      1.85 o 
   1   2  13       33.05       32.30      2.71 o 
   2   2  13        9.12       10.01      2.53 o 
   3   2  13       29.40       31.53      3.82 o 
   4   2  13        0.19       -0.57      1.91 o 
   5   2  13        9.86       11.35      2.82 o 
 -11   3  13       31.44       29.27      7.04 o 
 -10   3  13       46.78       49.48      4.19 o 
  -9   3  13       11.37       12.78      2.43 o 
  -8   3  13        0.43       -0.14      1.38 o 
  -7   3  13        2.05        0.56      1.58 o 
  -6   3  13       13.03       14.52      2.38 o 
  -5   3  13        0.22        0.69      1.43 o 
  -4   3  13       29.04       26.04      2.62 o 
  -3   3  13       42.47       39.11      3.62 o 
  -2   3  13        0.01        0.81      1.88 o 
  -1   3  13        0.95        1.99      2.09 o 
   0   3  13        1.27        1.76      2.10 o 
   1   3  13        0.14        1.84      2.48 o 
   2   3  13        6.18        7.28      2.13 o 
   3   3  13        3.38        1.32      2.16 o 
 -14   0  14       25.72       29.92      2.76 o 
 -13   0  14       19.90       22.23      4.80 o 
 -12   0  14       77.46       87.17      3.66 o 
 -11   0  14        3.80        7.50      4.90 o 
 -10   0  14        9.41        7.17      2.79 o 
  -9   0  14       18.09       17.80      3.04 o 
  -8   0  14        0.75       -1.32      2.07 o 
  -7   0  14        0.01        0.98      3.43 o 
  -6   0  14        0.85        0.08      1.79 o 
  -5   0  14       28.14       29.39      3.24 o 
  -4   0  14       10.39        9.30      4.88 o 
  -3   0  14       22.64       28.96      5.88 o 
  -2   0  14       87.45       73.92      5.51 o 
  -1   0  14        0.14        2.45      2.62 o 
   0   0  14        0.57       -0.59      2.48 o 
   1   0  14        1.36        0.55      2.90 o 
   2   0  14        4.48        4.89      3.18 o 
   3   0  14       12.36       17.05      5.49 o 
   4   0  14        0.21        1.32      3.86 o 
   5   0  14       15.90       15.97      7.00 o 
 -13   1  14        0.64        3.20      1.94 o 
 -12   1  14        0.45        1.11      1.40 o 
 -11   1  14        6.67        6.34      1.61 o 
 -10   1  14       12.51       12.78      2.04 o 
  -9   1  14       17.94       20.37      3.25 o 
  -8   1  14       14.90       14.40      2.35 o 
  -7   1  14       13.46       11.53      2.02 o 
  -6   1  14        0.43        1.80      1.55 o 
  -5   1  14        3.29        1.87      2.08 o 
  -4   1  14        0.10        1.51      1.65 o 
  -3   1  14       14.46       12.11      2.68 o 
  -2   1  14        8.69        5.34      2.17 o 
  -1   1  14       37.25       35.37      3.23 o 
   0   1  14       16.41       14.98      2.71 o 
   1   1  14        3.37        3.76      2.17 o 
   2   1  14        0.78        0.26      2.23 o 
   3   1  14        5.05        4.12      2.56 o 
   4   1  14        0.08       -1.95      2.72 o 
 -12   2  14       17.62       23.64      3.56 o 
 -11   2  14        2.66        3.76      3.06 o 
 -10   2  14        1.06       -0.16      1.22 o 
  -9   2  14        5.41        3.16      1.92 o 
  -8   2  14        0.65        1.04      1.59 o 
  -7   2  14        4.63        3.52      1.64 o 
  -6   2  14        1.97        1.64      1.69 o 
  -5   2  14        0.94        1.42      1.59 o 
  -4   2  14        1.94        0.69      1.81 o 
  -3   2  14        1.44        1.78      1.76 o 
  -2   2  14        0.59        0.59      2.11 o 
  -1   2  14        9.09        7.48      2.41 o 
   0   2  14        0.60        0.44      1.75 o 
   1   2  14        2.15        3.27      2.37 o 
   2   2  14        0.98        3.16      2.49 o 
   3   2  14       13.49       14.57      2.76 o 
  -8   3  14        8.47        6.37      1.78 o 
  -7   3  14        1.82        0.76      1.47 o 
  -6   3  14        3.58        3.19      1.87 o 
  -5   3  14        0.27        3.83      1.88 o 
  -4   3  14       53.76       45.69      3.21 o 
  -3   3  14        3.17        1.42      1.89 o 
  -2   3  14        0.83        0.56      2.24 o 
  -1   3  14        0.10        0.04      1.56 o 
   0   3  14        6.63        6.15      2.36 o 
 -11   1  15        0.00        2.30      1.52 o 
 -10   1  15        1.32        0.98      1.49 o 
  -9   1  15       15.66       15.58      2.16 o 
  -8   1  15        7.62        5.45      1.95 o 
  -7   1  15        2.09        2.05      1.69 o 
  -6   1  15        2.61        2.75      2.47 o 
  -5   1  15        0.18       -1.02      1.68 o 
  -4   1  15        2.69        1.12      1.75 o 
  -3   1  15       14.57       11.60      2.36 o 
  -2   1  15        0.50        1.93      2.17 o 
  -1   1  15       40.20       41.58      6.54 o 
   0   1  15        6.73        7.39      3.10 o 
   1   1  15        6.26        3.72      2.80 o 
   2   1  15        0.44        1.10      2.15 o 
  -9   2  15        8.54       13.36      2.13 o 
  -8   2  15        0.31        0.25      1.49 o 
  -7   2  15        9.23       12.47      2.55 o 
  -6   2  15        0.03        0.46      1.55 o 
  -5   2  15        0.73        0.31      1.66 o 
  -4   2  15        8.16        3.68      1.99 o 
  -3   2  15        7.35        7.86      2.90 o 
  -2   2  15        4.65        5.37      2.25 o 
  -1   2  15        1.33        0.85      2.25 o 
   0   2  15        0.75       -1.01      2.26 o 
  -9   0  16        7.97       -0.37      4.80 o 
  -8   0  16        2.43        5.30      2.82 o 
  -7   0  16        4.91        7.58      5.11 o 
  -6   0  16        3.72        1.59      2.54 o 
  -5   0  16       21.21       11.71      4.27 o 
  -4   0  16       19.89       19.21      4.52 o 
  -3   0  16       64.70       63.71      9.80 o 
  -2   0  16       57.64       51.15      4.85 o 
  -1   0  16       82.25       80.97      6.70 o 
  -8   1  16        1.46        7.81      4.28 o 
  -7   1  16        4.78        9.76      2.94 o 
  -6   1  16        0.97        3.19      1.99 o 
  -5   1  16        4.75        3.80      2.24 o 
  -4   1  16        0.64        3.97      2.48 o 
  -3   1  16        3.41        3.53      2.41 o 
  -2   1  16       11.17        5.24      2.92 o 
                                                 
